# Supplementary material for: ERK3/MAPK6 dictates CDC42/RAC1 activity and ARP2/3-dependent actin polymerization
Source: eLife. 2023 Apr 14;12:e85167. doi: 10.7554/eLife.85167 (PMC10191626; doi:10.7554/eLife.85167)
Supplement: Figure 1—source data 1. [file elife-85167-fig1-data1.zip]

Archive with 93 entries (72 files):
- Figure 1-source data 1/
- Figure 1-source data 1/.DS_Store
- __MACOSX/
- __MACOSX/Figure 1-source data 1/
- __MACOSX/Figure 1-source data 1/._.DS_Store
- Figure 1-source data 1/Figure 1C-1E-source data.pzfx
- __MACOSX/Figure 1-source data 1/._Figure 1C-1E-source data.pzfx
- Figure 1-source data 1/movies/
- Figure 1-source data 1/movies/.DS_Store
- __MACOSX/Figure 1-source data 1/movies/
- __MACOSX/Figure 1-source data 1/movies/._.DS_Store
- Figure 1-source data 1/movies/Control/
- Figure 1-source data 1/movies/Control/03-03-Image-1.mp4
- __MACOSX/Figure 1-source data 1/movies/Control/
- __MACOSX/Figure 1-source data 1/movies/Control/._03-03-Image-1.mp4
- Figure 1-source data 1/movies/Knockdown/
- Figure 1-source data 1/movies/Knockdown/03-03-Image-13.mp4
- __MACOSX/Figure 1-source data 1/movies/Knockdown/
- __MACOSX/Figure 1-source data 1/movies/Knockdown/._03-03-Image-13.mp4
- Figure 1-source data 1/movies/Knockdown/03-03-Image-14-EGF.mp4
- __MACOSX/Figure 1-source data 1/movies/Knockdown/._03-03-Image-14-EGF.mp4
- Figure 1-source data 1/originals/
- Figure 1-source data 1/originals/.DS_Store
- __MACOSX/Figure 1-source data 1/originals/
- __MACOSX/Figure 1-source data 1/originals/._.DS_Store
- Figure 1-source data 1/originals/Control/
- Figure 1-source data 1/originals/Control/.DS_Store
- __MACOSX/Figure 1-source data 1/originals/Control/
- __MACOSX/Figure 1-source data 1/originals/Control/._.DS_Store
- Figure 1-source data 1/originals/Control/2-1-1 no EGF/
- Figure 1-source data 1/originals/Control/2-1-1 no EGF/.DS_Store
- __MACOSX/Figure 1-source data 1/originals/Control/2-1-1 no EGF/
- __MACOSX/Figure 1-source data 1/originals/Control/2-1-1 no EGF/._.DS_Store
- Figure 1-source data 1/originals/Control/2-1-1 no EGF/Acceleration.csv
- __MACOSX/Figure 1-source data 1/originals/Control/2-1-1 no EGF/._Acceleration.csv
- Figure 1-source data 1/originals/Control/2-1-1 no EGF/Displacement_Delta_Length.csv
- __MACOSX/Figure 1-source data 1/originals/Control/2-1-1 no EGF/._Displacement_Delta_Length.csv
- Figure 1-source data 1/originals/Control/2-1-1 no EGF/Displacement_Length.csv
- __MACOSX/Figure 1-source data 1/originals/Control/2-1-1 no EGF/._Displacement_Length.csv
- Figure 1-source data 1/originals/Control/2-1-1 no EGF/Speed.csv
- __MACOSX/Figure 1-source data 1/originals/Control/2-1-1 no EGF/._Speed.csv
- Figure 1-source data 1/originals/Control/2-1-1 no EGF/Track_Displacement_Length.csv
- __MACOSX/Figure 1-source data 1/originals/Control/2-1-1 no EGF/._Track_Displacement_Length.csv
- Figure 1-source data 1/originals/Control/2-1-1 no EGF/Track_Length.csv
- __MACOSX/Figure 1-source data 1/originals/Control/2-1-1 no EGF/._Track_Length.csv
- Figure 1-source data 1/originals/Control/2-1-1 no EGF/Track_Speed_Max.csv
- __MACOSX/Figure 1-source data 1/originals/Control/2-1-1 no EGF/._Track_Speed_Max.csv
- Figure 1-source data 1/originals/Control/2-1-1 no EGF/Track_Speed_Mean.csv
- __MACOSX/Figure 1-source data 1/originals/Control/2-1-1 no EGF/._Track_Speed_Mean.csv
- Figure 1-source data 1/originals/ERK3 KD/
- Figure 1-source data 1/originals/ERK3 KD/.DS_Store
- __MACOSX/Figure 1-source data 1/originals/ERK3 KD/
- __MACOSX/Figure 1-source data 1/originals/ERK3 KD/._.DS_Store
- Figure 1-source data 1/originals/ERK3 KD/2-1-13-no-EGF/
- Figure 1-source data 1/originals/ERK3 KD/2-1-13-no-EGF/.DS_Store
- __MACOSX/Figure 1-source data 1/originals/ERK3 KD/2-1-13-no-EGF/
- __MACOSX/Figure 1-source data 1/originals/ERK3 KD/2-1-13-no-EGF/._.DS_Store
- Figure 1-source data 1/originals/ERK3 KD/2-1-13-no-EGF/Acceleration.csv
- __MACOSX/Figure 1-source data 1/originals/ERK3 KD/2-1-13-no-EGF/._Acceleration.csv
- Figure 1-source data 1/originals/ERK3 KD/2-1-13-no-EGF/Displacement_Delta_Length.csv
- __MACOSX/Figure 1-source data 1/originals/ERK3 KD/2-1-13-no-EGF/._Displacement_Delta_Length.csv
- Figure 1-source data 1/originals/ERK3 KD/2-1-13-no-EGF/Displacement_Length.csv
- __MACOSX/Figure 1-source data 1/originals/ERK3 KD/2-1-13-no-EGF/._Displacement_Length.csv
- Figure 1-source data 1/originals/ERK3 KD/2-1-13-no-EGF/Speed.csv
- __MACOSX/Figure 1-source data 1/originals/ERK3 KD/2-1-13-no-EGF/._Speed.csv
- Figure 1-source data 1/originals/ERK3 KD/2-1-13-no-EGF/Track_Displacement_Length.csv
- __MACOSX/Figure 1-source data 1/originals/ERK3 KD/2-1-13-no-EGF/._Track_Displacement_Length.csv
- Figure 1-source data 1/originals/ERK3 KD/2-1-13-no-EGF/Track_Length.csv
- __MACOSX/Figure 1-source data 1/originals/ERK3 KD/2-1-13-no-EGF/._Track_Length.csv
- Figure 1-source data 1/originals/ERK3 KD/2-1-13-no-EGF/Track_Speed_Max.csv
- __MACOSX/Figure 1-source data 1/originals/ERK3 KD/2-1-13-no-EGF/._Track_Speed_Max.csv
- Figure 1-source data 1/originals/ERK3 KD/2-1-13-no-EGF/Track_Speed_Mean.csv
- __MACOSX/Figure 1-source data 1/originals/ERK3 KD/2-1-13-no-EGF/._Track_Speed_Mean.csv
- Figure 1-source data 1/originals/ERK3 KD/2-1-14-no-EGF/
- Figure 1-source data 1/originals/ERK3 KD/2-1-14-no-EGF/.DS_Store
- __MACOSX/Figure 1-source data 1/originals/ERK3 KD/2-1-14-no-EGF/
- __MACOSX/Figure 1-source data 1/originals/ERK3 KD/2-1-14-no-EGF/._.DS_Store
- Figure 1-source data 1/originals/ERK3 KD/2-1-14-no-EGF/Acceleration.csv
- __MACOSX/Figure 1-source data 1/originals/ERK3 KD/2-1-14-no-EGF/._Acceleration.csv
- Figure 1-source data 1/originals/ERK3 KD/2-1-14-no-EGF/Displacement_Delta_Length.csv
- __MACOSX/Figure 1-source data 1/originals/ERK3 KD/2-1-14-no-EGF/._Displacement_Delta_Length.csv
- Figure 1-source data 1/originals/ERK3 KD/2-1-14-no-EGF/Displacement_Length.csv
- __MACOSX/Figure 1-source data 1/originals/ERK3 KD/2-1-14-no-EGF/._Displacement_Length.csv
- Figure 1-source data 1/originals/ERK3 KD/2-1-14-no-EGF/Speed.csv
- __MACOSX/Figure 1-source data 1/originals/ERK3 KD/2-1-14-no-EGF/._Speed.csv
- Figure 1-source data 1/originals/ERK3 KD/2-1-14-no-EGF/Track_Displacement_Length.csv
- __MACOSX/Figure 1-source data 1/originals/ERK3 KD/2-1-14-no-EGF/._Track_Displacement_Length.csv
- Figure 1-source data 1/originals/ERK3 KD/2-1-14-no-EGF/Track_Length.csv
- __MACOSX/Figure 1-source data 1/originals/ERK3 KD/2-1-14-no-EGF/._Track_Length.csv
- Figure 1-source data 1/originals/ERK3 KD/2-1-14-no-EGF/Track_Speed_Max.csv
- __MACOSX/Figure 1-source data 1/originals/ERK3 KD/2-1-14-no-EGF/._Track_Speed_Max.csv
- Figure 1-source data 1/originals/ERK3 KD/2-1-14-no-EGF/Track_Speed_Mean.csv
- __MACOSX/Figure 1-source data 1/originals/ERK3 KD/2-1-14-no-EGF/._Track_Speed_Mean.csv
