# Supplementary material for: ERK3/MAPK6 dictates CDC42/RAC1 activity and ARP2/3-dependent actin polymerization
Source: eLife. 2023 Apr 14;12:e85167. doi: 10.7554/eLife.85167 (PMC10191626; doi:10.7554/eLife.85167)
Supplement: Figure 1—source data 4. [file elife-85167-fig1-data4.zip]

Archive with 33 entries (18 files):
- Figure 1-source data 4/
- Figure 1-source data 4/.DS_Store
- __MACOSX/
- __MACOSX/Figure 1-source data 4/
- __MACOSX/Figure 1-source data 4/._.DS_Store
- Figure 1-source data 4/Figure 1I-source data/
- Figure 1-source data 4/Figure 1I-source data/.DS_Store
- __MACOSX/Figure 1-source data 4/Figure 1I-source data/
- __MACOSX/Figure 1-source data 4/Figure 1I-source data/._.DS_Store
- Figure 1-source data 4/Figure 1I-source data/Figure 1I-source data.pdf
- __MACOSX/Figure 1-source data 4/Figure 1I-source data/._Figure 1I-source data.pdf
- Figure 1-source data 4/Figure 1I-source data/originals/
- Figure 1-source data 4/Figure 1I-source data/originals/.DS_Store
- __MACOSX/Figure 1-source data 4/Figure 1I-source data/originals/
- __MACOSX/Figure 1-source data 4/Figure 1I-source data/originals/._.DS_Store
- Figure 1-source data 4/Figure 1I-source data/originals/Actin/
- Figure 1-source data 4/Figure 1I-source data/originals/Actin/Chemidoc Touch Images 2018-05-18_13.18.09/
- Figure 1-source data 4/Figure 1I-source data/originals/Actin/Chemidoc Touch Images 2018-05-18_13.18.09/.DS_Store
- __MACOSX/Figure 1-source data 4/Figure 1I-source data/originals/Actin/
- __MACOSX/Figure 1-source data 4/Figure 1I-source data/originals/Actin/Chemidoc Touch Images 2018-05-18_13.18.09/
- __MACOSX/Figure 1-source data 4/Figure 1I-source data/originals/Actin/Chemidoc Touch Images 2018-05-18_13.18.09/._.DS_Store
- Figure 1-source data 4/Figure 1I-source data/originals/Actin/Chemidoc Touch Images 2018-05-18_13.18.09/180518 actin_3.scn
- __MACOSX/Figure 1-source data 4/Figure 1I-source data/originals/Actin/Chemidoc Touch Images 2018-05-18_13.18.09/._180518 actin_3.scn
- Figure 1-source data 4/Figure 1I-source data/originals/ERK3/
- Figure 1-source data 4/Figure 1I-source data/originals/ERK3/Chemidoc Touch Images 2018-05-17_10.36.38/
- Figure 1-source data 4/Figure 1I-source data/originals/ERK3/Chemidoc Touch Images 2018-05-17_10.36.38/.DS_Store
- __MACOSX/Figure 1-source data 4/Figure 1I-source data/originals/ERK3/
- __MACOSX/Figure 1-source data 4/Figure 1I-source data/originals/ERK3/Chemidoc Touch Images 2018-05-17_10.36.38/
- __MACOSX/Figure 1-source data 4/Figure 1I-source data/originals/ERK3/Chemidoc Touch Images 2018-05-17_10.36.38/._.DS_Store
- Figure 1-source data 4/Figure 1I-source data/originals/ERK3/Chemidoc Touch Images 2018-05-17_10.36.38/180517_03.scn
- __MACOSX/Figure 1-source data 4/Figure 1I-source data/originals/ERK3/Chemidoc Touch Images 2018-05-17_10.36.38/._180517_03.scn
- Figure 1-source data 4/Figure 1I-source data/originals/Ponceau S.JPG
- __MACOSX/Figure 1-source data 4/Figure 1I-source data/originals/._Ponceau S.JPG
