# Supplementary material for: ERK3/MAPK6 dictates CDC42/RAC1 activity and ARP2/3-dependent actin polymerization
Source: eLife. 2023 Apr 14;12:e85167. doi: 10.7554/eLife.85167 (PMC10191626; doi:10.7554/eLife.85167)
Supplement: Figure 1—source data 5. [file elife-85167-fig1-data5.zip › Figure 1-source data 5/originals/Figure 1J-source data.xlsx]

## Sheet: Sheet1
shCo	number of filopodia	length (µm)		shERK3	number of filopodia	length (µm)		shC
cell 1A	132	2.11	2.18059	cell shE3 -1A	4	2.62	2.06947	A	1
1B	219	2.15		shE3-1B	24	3.83
shC-2	256	2.35		2A	25	2.19
shC-3	73	1.73		2B	26	2.71
shC-4A	75	2.2		2C	12	1.54
shC-4B	21	2.84		2D	27	1.47
shC-5A	205	3.42		3	5	0.8
shC- 5B	180	1.9		4	13	2.08
shC-9	3	1.37		5A	2	2.5
shC-5C	56	2.06		5B	20	1.57
shC-6	151	2.72		6A	5	2.06
shC-7	93	2.06		6B	12	2.72
shC-8	70	2.61		7A	8	2.73
shC-10A	45	1.71		7B	10	2.02
shC-10B	24	1.71		7C	11	0.76
shC-11	33	2.37		8	34	2.37
shC-12	15	1.76		9A	11	1.71
				9B	43	2.16
				10A	23	1.48
