# Supplementary material for: ERK3/MAPK6 dictates CDC42/RAC1 activity and ARP2/3-dependent actin polymerization
Source: eLife. 2023 Apr 14;12:e85167. doi: 10.7554/eLife.85167 (PMC10191626; doi:10.7554/eLife.85167)
Supplement: Figure 1—figure supplement 1—source data 1. [file elife-85167-fig1-figsupp1-data1.zip]

Archive with 21 entries (12 files):
- Figure 1-figure supplement 1-source data 1/
- Figure 1-figure supplement 1-source data 1/.DS_Store
- __MACOSX/
- __MACOSX/Figure 1-figure supplement 1-source data 1/
- __MACOSX/Figure 1-figure supplement 1-source data 1/._.DS_Store
- Figure 1-figure supplement 1-source data 1/Figure 1-figure supplement 1A and 1B-source data.pzfx
- __MACOSX/Figure 1-figure supplement 1-source data 1/._Figure 1-figure supplement 1A and 1B-source data.pzfx
- Figure 1-figure supplement 1-source data 1/movies/
- Figure 1-figure supplement 1-source data 1/movies/.DS_Store
- __MACOSX/Figure 1-figure supplement 1-source data 1/movies/
- __MACOSX/Figure 1-figure supplement 1-source data 1/movies/._.DS_Store
- Figure 1-figure supplement 1-source data 1/movies/Control/
- Figure 1-figure supplement 1-source data 1/movies/Control/03-03-Image-1.mp4
- __MACOSX/Figure 1-figure supplement 1-source data 1/movies/Control/
- __MACOSX/Figure 1-figure supplement 1-source data 1/movies/Control/._03-03-Image-1.mp4
- Figure 1-figure supplement 1-source data 1/movies/Knockdown/
- Figure 1-figure supplement 1-source data 1/movies/Knockdown/03-03-Image-13.mp4
- __MACOSX/Figure 1-figure supplement 1-source data 1/movies/Knockdown/
- __MACOSX/Figure 1-figure supplement 1-source data 1/movies/Knockdown/._03-03-Image-13.mp4
- Figure 1-figure supplement 1-source data 1/movies/Knockdown/03-03-Image-14-EGF.mp4
- __MACOSX/Figure 1-figure supplement 1-source data 1/movies/Knockdown/._03-03-Image-14-EGF.mp4
