# Supplementary material for: ERK3/MAPK6 dictates CDC42/RAC1 activity and ARP2/3-dependent actin polymerization
Source: eLife. 2023 Apr 14;12:e85167. doi: 10.7554/eLife.85167 (PMC10191626; doi:10.7554/eLife.85167)
Supplement: Figure 1—figure supplement 1—source data 2. [file elife-85167-fig1-figsupp1-data2.zip]

Archive with 29 entries (14 files):
- Figure 1-figure supplement 1-source data 2/
- Figure 1-figure supplement 1-source data 2/.DS_Store
- __MACOSX/
- __MACOSX/Figure 1-figure supplement 1-source data 2/
- __MACOSX/Figure 1-figure supplement 1-source data 2/._.DS_Store
- Figure 1-figure supplement 1-source data 2/Figure 1-figure supplement 1C-source data/
- Figure 1-figure supplement 1-source data 2/Figure 1-figure supplement 1C-source data/.DS_Store
- __MACOSX/Figure 1-figure supplement 1-source data 2/Figure 1-figure supplement 1C-source data/
- __MACOSX/Figure 1-figure supplement 1-source data 2/Figure 1-figure supplement 1C-source data/._.DS_Store
- Figure 1-figure supplement 1-source data 2/Figure 1-figure supplement 1C-source data/ERK3/
- Figure 1-figure supplement 1-source data 2/Figure 1-figure supplement 1C-source data/ERK3/ERK3 Chemidoc Touch Images 2021-02-08_10.42.28/
- Figure 1-figure supplement 1-source data 2/Figure 1-figure supplement 1C-source data/ERK3/ERK3 Chemidoc Touch Images 2021-02-08_10.42.28/.DS_Store
- __MACOSX/Figure 1-figure supplement 1-source data 2/Figure 1-figure supplement 1C-source data/ERK3/
- __MACOSX/Figure 1-figure supplement 1-source data 2/Figure 1-figure supplement 1C-source data/ERK3/ERK3 Chemidoc Touch Images 2021-02-08_10.42.28/
- __MACOSX/Figure 1-figure supplement 1-source data 2/Figure 1-figure supplement 1C-source data/ERK3/ERK3 Chemidoc Touch Images 2021-02-08_10.42.28/._.DS_Store
- Figure 1-figure supplement 1-source data 2/Figure 1-figure supplement 1C-source data/ERK3/ERK3 Chemidoc Touch Images 2021-02-08_10.42.28/210208 ERK3_04.scn
- __MACOSX/Figure 1-figure supplement 1-source data 2/Figure 1-figure supplement 1C-source data/ERK3/ERK3 Chemidoc Touch Images 2021-02-08_10.42.28/._210208 ERK3_04.scn
- Figure 1-figure supplement 1-source data 2/Figure 1-figure supplement 1E-source data/
- Figure 1-figure supplement 1-source data 2/Figure 1-figure supplement 1E-source data/.DS_Store
- __MACOSX/Figure 1-figure supplement 1-source data 2/Figure 1-figure supplement 1E-source data/
- __MACOSX/Figure 1-figure supplement 1-source data 2/Figure 1-figure supplement 1E-source data/._.DS_Store
- Figure 1-figure supplement 1-source data 2/Figure 1-figure supplement 1E-source data/ERK3/
- Figure 1-figure supplement 1-source data 2/Figure 1-figure supplement 1E-source data/ERK3/Chemidoc Touch Images 2021-02-23_10.55.55/
- Figure 1-figure supplement 1-source data 2/Figure 1-figure supplement 1E-source data/ERK3/Chemidoc Touch Images 2021-02-23_10.55.55/.DS_Store
- __MACOSX/Figure 1-figure supplement 1-source data 2/Figure 1-figure supplement 1E-source data/ERK3/
- __MACOSX/Figure 1-figure supplement 1-source data 2/Figure 1-figure supplement 1E-source data/ERK3/Chemidoc Touch Images 2021-02-23_10.55.55/
- __MACOSX/Figure 1-figure supplement 1-source data 2/Figure 1-figure supplement 1E-source data/ERK3/Chemidoc Touch Images 2021-02-23_10.55.55/._.DS_Store
- Figure 1-figure supplement 1-source data 2/Figure 1-figure supplement 1E-source data/ERK3/Chemidoc Touch Images 2021-02-23_10.55.55/210223 ERK3_3.scn
- __MACOSX/Figure 1-figure supplement 1-source data 2/Figure 1-figure supplement 1E-source data/ERK3/Chemidoc Touch Images 2021-02-23_10.55.55/._210223 ERK3_3.scn
