# Supplementary material for: ERK3/MAPK6 dictates CDC42/RAC1 activity and ARP2/3-dependent actin polymerization
Source: eLife. 2023 Apr 14;12:e85167. doi: 10.7554/eLife.85167 (PMC10191626; doi:10.7554/eLife.85167)
Supplement: Figure 1—figure supplement 1—source data 3. [file elife-85167-fig1-figsupp1-data3.zip]

Archive with 11 entries (6 files):
- Figure 1-figure supplement 1-source data 3/
- Figure 1-figure supplement 1-source data 3/.DS_Store
- __MACOSX/
- __MACOSX/Figure 1-figure supplement 1-source data 3/
- __MACOSX/Figure 1-figure supplement 1-source data 3/._.DS_Store
- Figure 1-figure supplement 1-source data 3/Figure 1-figure supplement 1D-source data.pzf
- __MACOSX/Figure 1-figure supplement 1-source data 3/._Figure 1-figure supplement 1D-source data.pzf
- Figure 1-figure supplement 1-source data 3/originals/
- Figure 1-figure supplement 1-source data 3/originals/Figure 1-figure supplement 1D-source data.xlsx
- __MACOSX/Figure 1-figure supplement 1-source data 3/originals/
- __MACOSX/Figure 1-figure supplement 1-source data 3/originals/._Figure 1-figure supplement 1D-source data.xlsx
