# Supplementary material for: ERK3/MAPK6 dictates CDC42/RAC1 activity and ARP2/3-dependent actin polymerization
Source: eLife. 2023 Apr 14;12:e85167. doi: 10.7554/eLife.85167 (PMC10191626; doi:10.7554/eLife.85167)
Supplement: Figure 1—figure supplement 2—source data 1. [file elife-85167-fig1-figsupp2-data1.zip]

Archive with 132 entries (69 files):
- Figure 1-figure supplement 2-source data 1/
- Figure 1-figure supplement 2-source data 1/.DS_Store
- __MACOSX/
- __MACOSX/Figure 1-figure supplement 2-source data 1/
- __MACOSX/Figure 1-figure supplement 2-source data 1/._.DS_Store
- Figure 1-figure supplement 2-source data 1/Figure 1-figure supplement 2A,2C and 2E-source data.pdf
- __MACOSX/Figure 1-figure supplement 2-source data 1/._Figure 1-figure supplement 2A,2C and 2E-source data.pdf
- Figure 1-figure supplement 2-source data 1/Figure 1-figure supplement 2A-source data/
- Figure 1-figure supplement 2-source data 1/Figure 1-figure supplement 2A-source data/.DS_Store
- __MACOSX/Figure 1-figure supplement 2-source data 1/Figure 1-figure supplement 2A-source data/
- __MACOSX/Figure 1-figure supplement 2-source data 1/Figure 1-figure supplement 2A-source data/._.DS_Store
- Figure 1-figure supplement 2-source data 1/Figure 1-figure supplement 2A-source data/originals/
- Figure 1-figure supplement 2-source data 1/Figure 1-figure supplement 2A-source data/originals/.DS_Store
- __MACOSX/Figure 1-figure supplement 2-source data 1/Figure 1-figure supplement 2A-source data/originals/
- __MACOSX/Figure 1-figure supplement 2-source data 1/Figure 1-figure supplement 2A-source data/originals/._.DS_Store
- Figure 1-figure supplement 2-source data 1/Figure 1-figure supplement 2A-source data/originals/Figure 2-figure supplement 2A-source data/
- Figure 1-figure supplement 2-source data 1/Figure 1-figure supplement 2A-source data/originals/Figure 2-figure supplement 2A-source data/.DS_Store
- __MACOSX/Figure 1-figure supplement 2-source data 1/Figure 1-figure supplement 2A-source data/originals/Figure 2-figure supplement 2A-source data/
- __MACOSX/Figure 1-figure supplement 2-source data 1/Figure 1-figure supplement 2A-source data/originals/Figure 2-figure supplement 2A-source data/._.DS_Store
- Figure 1-figure supplement 2-source data 1/Figure 1-figure supplement 2A-source data/originals/Figure 2-figure supplement 2A-source data/originals/
- Figure 1-figure supplement 2-source data 1/Figure 1-figure supplement 2A-source data/originals/Figure 2-figure supplement 2A-source data/originals/.DS_Store
- __MACOSX/Figure 1-figure supplement 2-source data 1/Figure 1-figure supplement 2A-source data/originals/Figure 2-figure supplement 2A-source data/originals/
- __MACOSX/Figure 1-figure supplement 2-source data 1/Figure 1-figure supplement 2A-source data/originals/Figure 2-figure supplement 2A-source data/originals/._.DS_Store
- Figure 1-figure supplement 2-source data 1/Figure 1-figure supplement 2A-source data/originals/Figure 2-figure supplement 2A-source data/originals/Actin/
- Figure 1-figure supplement 2-source data 1/Figure 1-figure supplement 2A-source data/originals/Figure 2-figure supplement 2A-source data/originals/Actin/Actin Chemidoc Touch Images 2020-08-28_13.02.29/
- Figure 1-figure supplement 2-source data 1/Figure 1-figure supplement 2A-source data/originals/Figure 2-figure supplement 2A-source data/originals/Actin/Actin Chemidoc Touch Images 2020-08-28_13.02.29/.DS_Store
- __MACOSX/Figure 1-figure supplement 2-source data 1/Figure 1-figure supplement 2A-source data/originals/Figure 2-figure supplement 2A-source data/originals/Actin/
- __MACOSX/Figure 1-figure supplement 2-source data 1/Figure 1-figure supplement 2A-source data/originals/Figure 2-figure supplement 2A-source data/originals/Actin/Actin Chemidoc Touch Images 2020-08-28_13.02.29/
- __MACOSX/Figure 1-figure supplement 2-source data 1/Figure 1-figure supplement 2A-source data/originals/Figure 2-figure supplement 2A-source data/originals/Actin/Actin Chemidoc Touch Images 2020-08-28_13.02.29/._.DS_Store
- Figure 1-figure supplement 2-source data 1/Figure 1-figure supplement 2A-source data/originals/Figure 2-figure supplement 2A-source data/originals/Actin/Actin Chemidoc Touch Images 2020-08-28_13.02.29/200828 ACTIN HRP_04.scn
- __MACOSX/Figure 1-figure supplement 2-source data 1/Figure 1-figure supplement 2A-source data/originals/Figure 2-figure supplement 2A-source data/originals/Actin/Actin Chemidoc Touch Images 2020-08-28_13.02.29/._200828 ACTIN HRP_04.scn
- Figure 1-figure supplement 2-source data 1/Figure 1-figure supplement 2A-source data/originals/Figure 2-figure supplement 2A-source data/originals/ERK3/
- Figure 1-figure supplement 2-source data 1/Figure 1-figure supplement 2A-source data/originals/Figure 2-figure supplement 2A-source data/originals/ERK3/Chemidoc Touch Images 2019-02-05_10.48.17/
- Figure 1-figure supplement 2-source data 1/Figure 1-figure supplement 2A-source data/originals/Figure 2-figure supplement 2A-source data/originals/ERK3/Chemidoc Touch Images 2019-02-05_10.48.17/.DS_Store
- __MACOSX/Figure 1-figure supplement 2-source data 1/Figure 1-figure supplement 2A-source data/originals/Figure 2-figure supplement 2A-source data/originals/ERK3/
- __MACOSX/Figure 1-figure supplement 2-source data 1/Figure 1-figure supplement 2A-source data/originals/Figure 2-figure supplement 2A-source data/originals/ERK3/Chemidoc Touch Images 2019-02-05_10.48.17/
- __MACOSX/Figure 1-figure supplement 2-source data 1/Figure 1-figure supplement 2A-source data/originals/Figure 2-figure supplement 2A-source data/originals/ERK3/Chemidoc Touch Images 2019-02-05_10.48.17/._.DS_Store
- Figure 1-figure supplement 2-source data 1/Figure 1-figure supplement 2A-source data/originals/Figure 2-figure supplement 2A-source data/originals/ERK3/Chemidoc Touch Images 2019-02-05_10.48.17/190205_36.scn
- __MACOSX/Figure 1-figure supplement 2-source data 1/Figure 1-figure supplement 2A-source data/originals/Figure 2-figure supplement 2A-source data/originals/ERK3/Chemidoc Touch Images 2019-02-05_10.48.17/._190205_36.scn
- Figure 1-figure supplement 2-source data 1/Figure 1-figure supplement 2A-source data/originals/Figure 2-figure supplement 2A-source data/originals/IMG-2086.JPG
- __MACOSX/Figure 1-figure supplement 2-source data 1/Figure 1-figure supplement 2A-source data/originals/Figure 2-figure supplement 2A-source data/originals/._IMG-2086.JPG
- Figure 1-figure supplement 2-source data 1/Figure 1-figure supplement 2A-source data/originals/Figure 2-figure supplement 2A-source data/originals/pERK1:2/
- Figure 1-figure supplement 2-source data 1/Figure 1-figure supplement 2A-source data/originals/Figure 2-figure supplement 2A-source data/originals/pERK1:2/Chemidoc Touch Images 2019-02-04_11.09.33/
- Figure 1-figure supplement 2-source data 1/Figure 1-figure supplement 2A-source data/originals/Figure 2-figure supplement 2A-source data/originals/pERK1:2/Chemidoc Touch Images 2019-02-04_11.09.33/.DS_Store
- __MACOSX/Figure 1-figure supplement 2-source data 1/Figure 1-figure supplement 2A-source data/originals/Figure 2-figure supplement 2A-source data/originals/pERK1:2/
- __MACOSX/Figure 1-figure supplement 2-source data 1/Figure 1-figure supplement 2A-source data/originals/Figure 2-figure supplement 2A-source data/originals/pERK1:2/Chemidoc Touch Images 2019-02-04_11.09.33/
- __MACOSX/Figure 1-figure supplement 2-source data 1/Figure 1-figure supplement 2A-source data/originals/Figure 2-figure supplement 2A-source data/originals/pERK1:2/Chemidoc Touch Images 2019-02-04_11.09.33/._.DS_Store
- Figure 1-figure supplement 2-source data 1/Figure 1-figure supplement 2A-source data/originals/Figure 2-figure supplement 2A-source data/originals/pERK1:2/Chemidoc Touch Images 2019-02-04_11.09.33/190204_02.scn
- __MACOSX/Figure 1-figure supplement 2-source data 1/Figure 1-figure supplement 2A-source data/originals/Figure 2-figure supplement 2A-source data/originals/pERK1:2/Chemidoc Touch Images 2019-02-04_11.09.33/._190204_02.scn
- Figure 1-figure supplement 2-source data 1/Figure 1-figure supplement 2A-source data/originals/Figure 2-figure supplement 2A-source data/originals/pERK3/
- Figure 1-figure supplement 2-source data 1/Figure 1-figure supplement 2A-source data/originals/Figure 2-figure supplement 2A-source data/originals/pERK3/1st RT Chemidoc Touch Images 2019-02-01_13.44.06/
- Figure 1-figure supplement 2-source data 1/Figure 1-figure supplement 2A-source data/originals/Figure 2-figure supplement 2A-source data/originals/pERK3/1st RT Chemidoc Touch Images 2019-02-01_13.44.06/.DS_Store
- __MACOSX/Figure 1-figure supplement 2-source data 1/Figure 1-figure supplement 2A-source data/originals/Figure 2-figure supplement 2A-source data/originals/pERK3/
- __MACOSX/Figure 1-figure supplement 2-source data 1/Figure 1-figure supplement 2A-source data/originals/Figure 2-figure supplement 2A-source data/originals/pERK3/1st RT Chemidoc Touch Images 2019-02-01_13.44.06/
- __MACOSX/Figure 1-figure supplement 2-source data 1/Figure 1-figure supplement 2A-source data/originals/Figure 2-figure supplement 2A-source data/originals/pERK3/1st RT Chemidoc Touch Images 2019-02-01_13.44.06/._.DS_Store
- Figure 1-figure supplement 2-source data 1/Figure 1-figure supplement 2A-source data/originals/Figure 2-figure supplement 2A-source data/originals/pERK3/1st RT Chemidoc Touch Images 2019-02-01_13.44.06/190201 rt_08.scn
- __MACOSX/Figure 1-figure supplement 2-source data 1/Figure 1-figure supplement 2A-source data/originals/Figure 2-figure supplement 2A-source data/originals/pERK3/1st RT Chemidoc Touch Images 2019-02-01_13.44.06/._190201 rt_08.scn
- Figure 1-figure supplement 2-source data 1/Figure 1-figure supplement 2C-source data/
- Figure 1-figure supplement 2-source data 1/Figure 1-figure supplement 2C-source data/.DS_Store
- __MACOSX/Figure 1-figure supplement 2-source data 1/Figure 1-figure supplement 2C-source data/
- __MACOSX/Figure 1-figure supplement 2-source data 1/Figure 1-figure supplement 2C-source data/._.DS_Store
- Figure 1-figure supplement 2-source data 1/Figure 1-figure supplement 2C-source data/originals/
- Figure 1-figure supplement 2-source data 1/Figure 1-figure supplement 2C-source data/originals/.DS_Store
- __MACOSX/Figure 1-figure supplement 2-source data 1/Figure 1-figure supplement 2C-source data/originals/
- __MACOSX/Figure 1-figure supplement 2-source data 1/Figure 1-figure supplement 2C-source data/originals/._.DS_Store
- Figure 1-figure supplement 2-source data 1/Figure 1-figure supplement 2C-source data/originals/Actin/
- Figure 1-figure supplement 2-source data 1/Figure 1-figure supplement 2C-source data/originals/Actin/Actin Chemidoc Touch Images 2019-01-29_16.25.45/
- Figure 1-figure supplement 2-source data 1/Figure 1-figure supplement 2C-source data/originals/Actin/Actin Chemidoc Touch Images 2019-01-29_16.25.45/.DS_Store
- __MACOSX/Figure 1-figure supplement 2-source data 1/Figure 1-figure supplement 2C-source data/originals/Actin/
- __MACOSX/Figure 1-figure supplement 2-source data 1/Figure 1-figure supplement 2C-source data/originals/Actin/Actin Chemidoc Touch Images 2019-01-29_16.25.45/
- __MACOSX/Figure 1-figure supplement 2-source data 1/Figure 1-figure supplement 2C-source data/originals/Actin/Actin Chemidoc Touch Images 2019-01-29_16.25.45/._.DS_Store
- Figure 1-figure supplement 2-source data 1/Figure 1-figure supplement 2C-source data/originals/Actin/Actin Chemidoc Touch Images 2019-01-29_16.25.45/190129 actin_1.scn
- __MACOSX/Figure 1-figure supplement 2-source data 1/Figure 1-figure supplement 2C-source data/originals/Actin/Actin Chemidoc Touch Images 2019-01-29_16.25.45/._190129 actin_1.scn
- Figure 1-figure supplement 2-source data 1/Figure 1-figure supplement 2C-source data/originals/ERK3/
- Figure 1-figure supplement 2-source data 1/Figure 1-figure supplement 2C-source data/originals/ERK3/Chemidoc Touch Images 2019-01-21_11.10.45/
- Figure 1-figure supplement 2-source data 1/Figure 1-figure supplement 2C-source data/originals/ERK3/Chemidoc Touch Images 2019-01-21_11.10.45/.DS_Store
- __MACOSX/Figure 1-figure supplement 2-source data 1/Figure 1-figure supplement 2C-source data/originals/ERK3/
- __MACOSX/Figure 1-figure supplement 2-source data 1/Figure 1-figure supplement 2C-source data/originals/ERK3/Chemidoc Touch Images 2019-01-21_11.10.45/
- __MACOSX/Figure 1-figure supplement 2-source data 1/Figure 1-figure supplement 2C-source data/originals/ERK3/Chemidoc Touch Images 2019-01-21_11.10.45/._.DS_Store
- Figure 1-figure supplement 2-source data 1/Figure 1-figure supplement 2C-source data/originals/ERK3/Chemidoc Touch Images 2019-01-21_11.10.45/190121_41.scn
- __MACOSX/Figure 1-figure supplement 2-source data 1/Figure 1-figure supplement 2C-source data/originals/ERK3/Chemidoc Touch Images 2019-01-21_11.10.45/._190121_41.scn
- Figure 1-figure supplement 2-source data 1/Figure 1-figure supplement 2C-source data/originals/ERK3/Chemidoc Touch Images 2019-01-21_11.10.45/2019-01-21 11hr 08min 12sec.scn
- Figure 1-figure supplement 2-source data 1/Figure 1-figure supplement 2C-source data/originals/pERK1:2/
- Figure 1-figure supplement 2-source data 1/Figure 1-figure supplement 2C-source data/originals/pERK1:2/Chemidoc Touch Images 2019-01-21_11.10.45/
- Figure 1-figure supplement 2-source data 1/Figure 1-figure supplement 2C-source data/originals/pERK1:2/Chemidoc Touch Images 2019-01-21_11.10.45/.DS_Store
- __MACOSX/Figure 1-figure supplement 2-source data 1/Figure 1-figure supplement 2C-source data/originals/pERK1:2/
- __MACOSX/Figure 1-figure supplement 2-source data 1/Figure 1-figure supplement 2C-source data/originals/pERK1:2/Chemidoc Touch Images 2019-01-21_11.10.45/
- __MACOSX/Figure 1-figure supplement 2-source data 1/Figure 1-figure supplement 2C-source data/originals/pERK1:2/Chemidoc Touch Images 2019-01-21_11.10.45/._.DS_Store
- Figure 1-figure supplement 2-source data 1/Figure 1-figure supplement 2C-source data/originals/pERK1:2/Chemidoc Touch Images 2019-01-21_11.10.45/190121_02.scn
- __MACOSX/Figure 1-figure supplement 2-source data 1/Figure 1-figure supplement 2C-source data/originals/pERK1:2/Chemidoc Touch Images 2019-01-21_11.10.45/._190121_02.scn
- Figure 1-figure supplement 2-source data 1/Figure 1-figure supplement 2C-source data/originals/pERK3/
- Figure 1-figure supplement 2-source data 1/Figure 1-figure supplement 2C-source data/originals/pERK3/Chemidoc Touch Images 2019-01-17_13.28.49/
- Figure 1-figure supplement 2-source data 1/Figure 1-figure supplement 2C-source data/originals/pERK3/Chemidoc Touch Images 2019-01-17_13.28.49/.DS_Store
- __MACOSX/Figure 1-figure supplement 2-source data 1/Figure 1-figure supplement 2C-source data/originals/pERK3/
- __MACOSX/Figure 1-figure supplement 2-source data 1/Figure 1-figure supplement 2C-source data/originals/pERK3/Chemidoc Touch Images 2019-01-17_13.28.49/
- __MACOSX/Figure 1-figure supplement 2-source data 1/Figure 1-figure supplement 2C-source data/originals/pERK3/Chemidoc Touch Images 2019-01-17_13.28.49/._.DS_Store
- Figure 1-figure supplement 2-source data 1/Figure 1-figure supplement 2C-source data/originals/pERK3/Chemidoc Touch Images 2019-01-17_13.28.49/190117_07.scn
- __MACOSX/Figure 1-figure supplement 2-source data 1/Figure 1-figure supplement 2C-source data/originals/pERK3/Chemidoc Touch Images 2019-01-17_13.28.49/._190117_07.scn
- Figure 1-figure supplement 2-source data 1/Figure 1-figure supplement 2E-source data/
- Figure 1-figure supplement 2-source data 1/Figure 1-figure supplement 2E-source data/.DS_Store
- __MACOSX/Figure 1-figure supplement 2-source data 1/Figure 1-figure supplement 2E-source data/
- __MACOSX/Figure 1-figure supplement 2-source data 1/Figure 1-figure supplement 2E-source data/._.DS_Store
- Figure 1-figure supplement 2-source data 1/Figure 1-figure supplement 2E-source data/originals/
- Figure 1-figure supplement 2-source data 1/Figure 1-figure supplement 2E-source data/originals/.DS_Store
- __MACOSX/Figure 1-figure supplement 2-source data 1/Figure 1-figure supplement 2E-source data/originals/
- __MACOSX/Figure 1-figure supplement 2-source data 1/Figure 1-figure supplement 2E-source data/originals/._.DS_Store
- Figure 1-figure supplement 2-source data 1/Figure 1-figure supplement 2E-source data/originals/Actin/
- Figure 1-figure supplement 2-source data 1/Figure 1-figure supplement 2E-source data/originals/Actin/ACTIN CHX Chemidoc Touch Images 2020-08-17_15.15.10/
- Figure 1-figure supplement 2-source data 1/Figure 1-figure supplement 2E-source data/originals/Actin/ACTIN CHX Chemidoc Touch Images 2020-08-17_15.15.10/.DS_Store
- __MACOSX/Figure 1-figure supplement 2-source data 1/Figure 1-figure supplement 2E-source data/originals/Actin/
- __MACOSX/Figure 1-figure supplement 2-source data 1/Figure 1-figure supplement 2E-source data/originals/Actin/ACTIN CHX Chemidoc Touch Images 2020-08-17_15.15.10/
- __MACOSX/Figure 1-figure supplement 2-source data 1/Figure 1-figure supplement 2E-source data/originals/Actin/ACTIN CHX Chemidoc Touch Images 2020-08-17_15.15.10/._.DS_Store
- Figure 1-figure supplement 2-source data 1/Figure 1-figure supplement 2E-source data/originals/Actin/ACTIN CHX Chemidoc Touch Images 2020-08-17_15.15.10/200817 ACTIN CHX_04.scn
- __MACOSX/Figure 1-figure supplement 2-source data 1/Figure 1-figure supplement 2E-source data/originals/Actin/ACTIN CHX Chemidoc Touch Images 2020-08-17_15.15.10/._200817 ACTIN CHX_04.scn
- Figure 1-figure supplement 2-source data 1/Figure 1-figure supplement 2E-source data/originals/ERK3/
- Figure 1-figure supplement 2-source data 1/Figure 1-figure supplement 2E-source data/originals/ERK3/ERK3 Chemidoc Touch Images 2020-08-17_11.04.47/
- Figure 1-figure supplement 2-source data 1/Figure 1-figure supplement 2E-source data/originals/ERK3/ERK3 Chemidoc Touch Images 2020-08-17_11.04.47/.DS_Store
- __MACOSX/Figure 1-figure supplement 2-source data 1/Figure 1-figure supplement 2E-source data/originals/ERK3/
- __MACOSX/Figure 1-figure supplement 2-source data 1/Figure 1-figure supplement 2E-source data/originals/ERK3/ERK3 Chemidoc Touch Images 2020-08-17_11.04.47/
- __MACOSX/Figure 1-figure supplement 2-source data 1/Figure 1-figure supplement 2E-source data/originals/ERK3/ERK3 Chemidoc Touch Images 2020-08-17_11.04.47/._.DS_Store
- Figure 1-figure supplement 2-source data 1/Figure 1-figure supplement 2E-source data/originals/ERK3/ERK3 Chemidoc Touch Images 2020-08-17_11.04.47/200817 ERK3_03.scn
- __MACOSX/Figure 1-figure supplement 2-source data 1/Figure 1-figure supplement 2E-source data/originals/ERK3/ERK3 Chemidoc Touch Images 2020-08-17_11.04.47/._200817 ERK3_03.scn
- Figure 1-figure supplement 2-source data 1/Figure 1-figure supplement 2E-source data/originals/pMEK1:2/
- Figure 1-figure supplement 2-source data 1/Figure 1-figure supplement 2E-source data/originals/pMEK1:2/.DS_Store
- __MACOSX/Figure 1-figure supplement 2-source data 1/Figure 1-figure supplement 2E-source data/originals/pMEK1:2/
- __MACOSX/Figure 1-figure supplement 2-source data 1/Figure 1-figure supplement 2E-source data/originals/pMEK1:2/._.DS_Store
- Figure 1-figure supplement 2-source data 1/Figure 1-figure supplement 2E-source data/originals/pMEK1:2/pMEK Chemidoc Touch Images 2020-08-17_11.33.43/
- Figure 1-figure supplement 2-source data 1/Figure 1-figure supplement 2E-source data/originals/pMEK1:2/pMEK Chemidoc Touch Images 2020-08-17_11.33.43/.DS_Store
- __MACOSX/Figure 1-figure supplement 2-source data 1/Figure 1-figure supplement 2E-source data/originals/pMEK1:2/pMEK Chemidoc Touch Images 2020-08-17_11.33.43/
- __MACOSX/Figure 1-figure supplement 2-source data 1/Figure 1-figure supplement 2E-source data/originals/pMEK1:2/pMEK Chemidoc Touch Images 2020-08-17_11.33.43/._.DS_Store
- Figure 1-figure supplement 2-source data 1/Figure 1-figure supplement 2E-source data/originals/pMEK1:2/pMEK Chemidoc Touch Images 2020-08-17_11.33.43/200817 pMEK_03.scn
- __MACOSX/Figure 1-figure supplement 2-source data 1/Figure 1-figure supplement 2E-source data/originals/pMEK1:2/pMEK Chemidoc Touch Images 2020-08-17_11.33.43/._200817 pMEK_03.scn
