# Supplementary material for: ERK3/MAPK6 dictates CDC42/RAC1 activity and ARP2/3-dependent actin polymerization
Source: eLife. 2023 Apr 14;12:e85167. doi: 10.7554/eLife.85167 (PMC10191626; doi:10.7554/eLife.85167)
Supplement: Figure 1—figure supplement 2—source data 2. [file elife-85167-fig1-figsupp2-data2.zip › Figure 1-figure supplement 2-source data 2 /originals/Figure 1-figure supplement 2B-source data.xlsx]

## Sheet: Sheet1
WB run 13/02/19 Rep1
Rep1
	pERK3	ERK3	Actin	pERK3/ERK3	ratio with control	ERK3/Actin	Ratio with control
0	12005782	10040539	12114861	1.19573	1	0.828779	1
5	17713610	17862468	13286761	0.991666	0.829339	1.34438	1.62212
15	16323832	12553782	8822154	1.30031	1.08746	1.42298	1.71696
30	15057095	7107439	6625276	2.1185	1.77172	1.07278	1.29441
WB run 31/01/19 Rep1
Rep3
	pERK3	ERK3	Ponceau S	pERK3/ERK3	ratio with control	ERK3/Actin	Ratio with control
0	13278740	17959953	15466560	0.739353	1	1.16121	1
5	22654832	23757468	16155338	0.953588	1.28976	1.47056	1.26641
15	22485045	17158146	15635368	1.31046	1.77244	1.09739	0.945041
30	19656075	13101660	16495418	1.50027	2.02917	0.794261	0.683993
WB run 31/01/19 Rep2
Rep4
	pERK3	ERK3	Actin	pERK3/ERK3	ratio with control	ERK3/Actin	Ratio with control
0	4917648	15888054	7862276	0.309519	1	2.0208	1
5	8956681	17701539	5794933	0.505983	1.63474	3.05466	1.51161
15	14944953	17695711	6213376	0.844552	2.7286	2.848	1.40935
30	12666589	16236953	6185276	0.780109	2.52039	2.6251	1.29904
