# Supplementary material for: ERK3/MAPK6 dictates CDC42/RAC1 activity and ARP2/3-dependent actin polymerization
Source: eLife. 2023 Apr 14;12:e85167. doi: 10.7554/eLife.85167 (PMC10191626; doi:10.7554/eLife.85167)
Supplement: Figure 2—source data 1. [file elife-85167-fig2-data1.zip]

Archive with 221 entries (116 files):
- Figure 2-source data 1/
- Figure 2-source data 1/.DS_Store
- __MACOSX/
- __MACOSX/Figure 2-source data 1/
- __MACOSX/Figure 2-source data 1/._.DS_Store
- Figure 2-source data 1/Figure 2B,2C,2H,2I and 2L-source data.pdf
- __MACOSX/Figure 2-source data 1/._Figure 2B,2C,2H,2I and 2L-source data.pdf
- Figure 2-source data 1/Figure 2B-source data/
- Figure 2-source data 1/Figure 2B-source data/.DS_Store
- __MACOSX/Figure 2-source data 1/Figure 2B-source data/
- __MACOSX/Figure 2-source data 1/Figure 2B-source data/._.DS_Store
- Figure 2-source data 1/Figure 2B-source data/Originals/
- Figure 2-source data 1/Figure 2B-source data/Originals/.DS_Store
- __MACOSX/Figure 2-source data 1/Figure 2B-source data/Originals/
- __MACOSX/Figure 2-source data 1/Figure 2B-source data/Originals/._.DS_Store
- Figure 2-source data 1/Figure 2B-source data/Originals/Figure 2B-source data/
- Figure 2-source data 1/Figure 2B-source data/Originals/Figure 2B-source data/.DS_Store
- __MACOSX/Figure 2-source data 1/Figure 2B-source data/Originals/Figure 2B-source data/
- __MACOSX/Figure 2-source data 1/Figure 2B-source data/Originals/Figure 2B-source data/._.DS_Store
- Figure 2-source data 1/Figure 2B-source data/Originals/Figure 2B-source data/originals/
- Figure 2-source data 1/Figure 2B-source data/Originals/Figure 2B-source data/originals/.DS_Store
- __MACOSX/Figure 2-source data 1/Figure 2B-source data/Originals/Figure 2B-source data/originals/
- __MACOSX/Figure 2-source data 1/Figure 2B-source data/Originals/Figure 2B-source data/originals/._.DS_Store
- Figure 2-source data 1/Figure 2B-source data/Originals/Figure 2B-source data/originals/Pulldown/
- Figure 2-source data 1/Figure 2B-source data/Originals/Figure 2B-source data/originals/Pulldown/.DS_Store
- __MACOSX/Figure 2-source data 1/Figure 2B-source data/Originals/Figure 2B-source data/originals/Pulldown/
- __MACOSX/Figure 2-source data 1/Figure 2B-source data/Originals/Figure 2B-source data/originals/Pulldown/._.DS_Store
- Figure 2-source data 1/Figure 2B-source data/Originals/Figure 2B-source data/originals/Pulldown/Cdc42/
- Figure 2-source data 1/Figure 2B-source data/Originals/Figure 2B-source data/originals/Pulldown/Cdc42/Cdc42 Chemidoc Touch Images 2020-11-24_14.25.04/
- Figure 2-source data 1/Figure 2B-source data/Originals/Figure 2B-source data/originals/Pulldown/Cdc42/Cdc42 Chemidoc Touch Images 2020-11-24_14.25.04/.DS_Store
- __MACOSX/Figure 2-source data 1/Figure 2B-source data/Originals/Figure 2B-source data/originals/Pulldown/Cdc42/
- __MACOSX/Figure 2-source data 1/Figure 2B-source data/Originals/Figure 2B-source data/originals/Pulldown/Cdc42/Cdc42 Chemidoc Touch Images 2020-11-24_14.25.04/
- __MACOSX/Figure 2-source data 1/Figure 2B-source data/Originals/Figure 2B-source data/originals/Pulldown/Cdc42/Cdc42 Chemidoc Touch Images 2020-11-24_14.25.04/._.DS_Store
- Figure 2-source data 1/Figure 2B-source data/Originals/Figure 2B-source data/originals/Pulldown/Cdc42/Cdc42 Chemidoc Touch Images 2020-11-24_14.25.04/201124 Cdc42 RT reprobed_30.scn
- __MACOSX/Figure 2-source data 1/Figure 2B-source data/Originals/Figure 2B-source data/originals/Pulldown/Cdc42/Cdc42 Chemidoc Touch Images 2020-11-24_14.25.04/._201124 Cdc42 RT reprobed_30.scn
- Figure 2-source data 1/Figure 2B-source data/Originals/Figure 2B-source data/originals/Pulldown/ERK3/
- Figure 2-source data 1/Figure 2B-source data/Originals/Figure 2B-source data/originals/Pulldown/ERK3/ERK3 Chemidoc Touch Images 2020-11-25_11.38.42/
- Figure 2-source data 1/Figure 2B-source data/Originals/Figure 2B-source data/originals/Pulldown/ERK3/ERK3 Chemidoc Touch Images 2020-11-25_11.38.42/.DS_Store
- __MACOSX/Figure 2-source data 1/Figure 2B-source data/Originals/Figure 2B-source data/originals/Pulldown/ERK3/
- __MACOSX/Figure 2-source data 1/Figure 2B-source data/Originals/Figure 2B-source data/originals/Pulldown/ERK3/ERK3 Chemidoc Touch Images 2020-11-25_11.38.42/
- __MACOSX/Figure 2-source data 1/Figure 2B-source data/Originals/Figure 2B-source data/originals/Pulldown/ERK3/ERK3 Chemidoc Touch Images 2020-11-25_11.38.42/._.DS_Store
- Figure 2-source data 1/Figure 2B-source data/Originals/Figure 2B-source data/originals/Pulldown/ERK3/ERK3 Chemidoc Touch Images 2020-11-25_11.38.42/201125  ERK3_4.scn
- __MACOSX/Figure 2-source data 1/Figure 2B-source data/Originals/Figure 2B-source data/originals/Pulldown/ERK3/ERK3 Chemidoc Touch Images 2020-11-25_11.38.42/._201125  ERK3_4.scn
- Figure 2-source data 1/Figure 2B-source data/Originals/Figure 2B-source data/originals/Pulldown/Rac1/
- Figure 2-source data 1/Figure 2B-source data/Originals/Figure 2B-source data/originals/Pulldown/Rac1/.DS_Store
- __MACOSX/Figure 2-source data 1/Figure 2B-source data/Originals/Figure 2B-source data/originals/Pulldown/Rac1/
- __MACOSX/Figure 2-source data 1/Figure 2B-source data/Originals/Figure 2B-source data/originals/Pulldown/Rac1/._.DS_Store
- Figure 2-source data 1/Figure 2B-source data/Originals/Figure 2B-source data/originals/Pulldown/Rac1/Rac1 Chemidoc Touch Images 2020-11-25_11.16.13/
- Figure 2-source data 1/Figure 2B-source data/Originals/Figure 2B-source data/originals/Pulldown/Rac1/Rac1 Chemidoc Touch Images 2020-11-25_11.16.13/.DS_Store
- __MACOSX/Figure 2-source data 1/Figure 2B-source data/Originals/Figure 2B-source data/originals/Pulldown/Rac1/Rac1 Chemidoc Touch Images 2020-11-25_11.16.13/
- __MACOSX/Figure 2-source data 1/Figure 2B-source data/Originals/Figure 2B-source data/originals/Pulldown/Rac1/Rac1 Chemidoc Touch Images 2020-11-25_11.16.13/._.DS_Store
- Figure 2-source data 1/Figure 2B-source data/Originals/Figure 2B-source data/originals/Pulldown/Rac1/Rac1 Chemidoc Touch Images 2020-11-25_11.16.13/201125 Rac1 active_4.scn
- __MACOSX/Figure 2-source data 1/Figure 2B-source data/Originals/Figure 2B-source data/originals/Pulldown/Rac1/Rac1 Chemidoc Touch Images 2020-11-25_11.16.13/._201125 Rac1 active_4.scn
- Figure 2-source data 1/Figure 2B-source data/Originals/Figure 2B-source data/originals/TCL/
- Figure 2-source data 1/Figure 2B-source data/Originals/Figure 2B-source data/originals/TCL/.DS_Store
- __MACOSX/Figure 2-source data 1/Figure 2B-source data/Originals/Figure 2B-source data/originals/TCL/
- __MACOSX/Figure 2-source data 1/Figure 2B-source data/Originals/Figure 2B-source data/originals/TCL/._.DS_Store
- Figure 2-source data 1/Figure 2B-source data/Originals/Figure 2B-source data/originals/TCL/Cdc42 TCL/
- Figure 2-source data 1/Figure 2B-source data/Originals/Figure 2B-source data/originals/TCL/Cdc42 TCL/.DS_Store
- __MACOSX/Figure 2-source data 1/Figure 2B-source data/Originals/Figure 2B-source data/originals/TCL/Cdc42 TCL/
- __MACOSX/Figure 2-source data 1/Figure 2B-source data/Originals/Figure 2B-source data/originals/TCL/Cdc42 TCL/._.DS_Store
- Figure 2-source data 1/Figure 2B-source data/Originals/Figure 2B-source data/originals/TCL/Cdc42 TCL/201118 Cdc42_19.scn
- __MACOSX/Figure 2-source data 1/Figure 2B-source data/Originals/Figure 2B-source data/originals/TCL/Cdc42 TCL/._201118 Cdc42_19.scn
- Figure 2-source data 1/Figure 2B-source data/Originals/Figure 2B-source data/originals/TCL/ERK3 Chemidoc Touch Images 2020-11-24_11.50.10/
- Figure 2-source data 1/Figure 2B-source data/Originals/Figure 2B-source data/originals/TCL/ERK3 Chemidoc Touch Images 2020-11-24_11.50.10/.DS_Store
- __MACOSX/Figure 2-source data 1/Figure 2B-source data/Originals/Figure 2B-source data/originals/TCL/ERK3 Chemidoc Touch Images 2020-11-24_11.50.10/
- __MACOSX/Figure 2-source data 1/Figure 2B-source data/Originals/Figure 2B-source data/originals/TCL/ERK3 Chemidoc Touch Images 2020-11-24_11.50.10/._.DS_Store
- Figure 2-source data 1/Figure 2B-source data/Originals/Figure 2B-source data/originals/TCL/ERK3 Chemidoc Touch Images 2020-11-24_11.50.10/201125 ERK3_2.scn
- __MACOSX/Figure 2-source data 1/Figure 2B-source data/Originals/Figure 2B-source data/originals/TCL/ERK3 Chemidoc Touch Images 2020-11-24_11.50.10/._201125 ERK3_2.scn
- __MACOSX/Figure 2-source data 1/Figure 2B-source data/Originals/Figure 2B-source data/originals/TCL/._ERK3 Chemidoc Touch Images 2020-11-24_11.50.10
- Figure 2-source data 1/Figure 2B-source data/Originals/Figure 2B-source data/originals/TCL/Rac1 TCL/
- Figure 2-source data 1/Figure 2B-source data/Originals/Figure 2B-source data/originals/TCL/Rac1 TCL/.DS_Store
- __MACOSX/Figure 2-source data 1/Figure 2B-source data/Originals/Figure 2B-source data/originals/TCL/Rac1 TCL/
- __MACOSX/Figure 2-source data 1/Figure 2B-source data/Originals/Figure 2B-source data/originals/TCL/Rac1 TCL/._.DS_Store
- Figure 2-source data 1/Figure 2B-source data/Originals/Figure 2B-source data/originals/TCL/Rac1 TCL/201124 RAC1 rt_01.scn
- __MACOSX/Figure 2-source data 1/Figure 2B-source data/Originals/Figure 2B-source data/originals/TCL/Rac1 TCL/._201124 RAC1 rt_01.scn
- __MACOSX/Figure 2-source data 1/Figure 2B-source data/Originals/._Figure 2B-source data
- Figure 2-source data 1/Figure 2C-source data/
- Figure 2-source data 1/Figure 2C-source data/.DS_Store
- __MACOSX/Figure 2-source data 1/Figure 2C-source data/
- __MACOSX/Figure 2-source data 1/Figure 2C-source data/._.DS_Store
- Figure 2-source data 1/Figure 2C-source data/originals/
- Figure 2-source data 1/Figure 2C-source data/originals/ TCL/
- Figure 2-source data 1/Figure 2C-source data/originals/ TCL/.DS_Store
- __MACOSX/Figure 2-source data 1/Figure 2C-source data/originals/
- __MACOSX/Figure 2-source data 1/Figure 2C-source data/originals/ TCL/
- __MACOSX/Figure 2-source data 1/Figure 2C-source data/originals/ TCL/._.DS_Store
- Figure 2-source data 1/Figure 2C-source data/originals/ TCL/Cdc42/
- Figure 2-source data 1/Figure 2C-source data/originals/ TCL/Cdc42/Cdc42 RT 30:11:2020/
- Figure 2-source data 1/Figure 2C-source data/originals/ TCL/Cdc42/Cdc42 RT 30:11:2020/Chemidoc Touch Images 2020-11-30_16.26.53/
- Figure 2-source data 1/Figure 2C-source data/originals/ TCL/Cdc42/Cdc42 RT 30:11:2020/Chemidoc Touch Images 2020-11-30_16.26.53/.DS_Store
- __MACOSX/Figure 2-source data 1/Figure 2C-source data/originals/ TCL/Cdc42/
- __MACOSX/Figure 2-source data 1/Figure 2C-source data/originals/ TCL/Cdc42/Cdc42 RT 30:11:2020/
- __MACOSX/Figure 2-source data 1/Figure 2C-source data/originals/ TCL/Cdc42/Cdc42 RT 30:11:2020/Chemidoc Touch Images 2020-11-30_16.26.53/
- __MACOSX/Figure 2-source data 1/Figure 2C-source data/originals/ TCL/Cdc42/Cdc42 RT 30:11:2020/Chemidoc Touch Images 2020-11-30_16.26.53/._.DS_Store
- Figure 2-source data 1/Figure 2C-source data/originals/ TCL/Cdc42/Cdc42 RT 30:11:2020/Chemidoc Touch Images 2020-11-30_16.26.53/201130 RT Cdc42_02.scn
- __MACOSX/Figure 2-source data 1/Figure 2C-source data/originals/ TCL/Cdc42/Cdc42 RT 30:11:2020/Chemidoc Touch Images 2020-11-30_16.26.53/._201130 RT Cdc42_02.scn
- Figure 2-source data 1/Figure 2C-source data/originals/ TCL/ERK3/
- Figure 2-source data 1/Figure 2C-source data/originals/ TCL/ERK3/ERK3 Chemidoc Touch Images 2020-12-02_10.53.17/
- Figure 2-source data 1/Figure 2C-source data/originals/ TCL/ERK3/ERK3 Chemidoc Touch Images 2020-12-02_10.53.17/.DS_Store
- __MACOSX/Figure 2-source data 1/Figure 2C-source data/originals/ TCL/ERK3/
- __MACOSX/Figure 2-source data 1/Figure 2C-source data/originals/ TCL/ERK3/ERK3 Chemidoc Touch Images 2020-12-02_10.53.17/
- __MACOSX/Figure 2-source data 1/Figure 2C-source data/originals/ TCL/ERK3/ERK3 Chemidoc Touch Images 2020-12-02_10.53.17/._.DS_Store
- Figure 2-source data 1/Figure 2C-source data/originals/ TCL/ERK3/ERK3 Chemidoc Touch Images 2020-12-02_10.53.17/201202 ERK3_03.scn
- __MACOSX/Figure 2-source data 1/Figure 2C-source data/originals/ TCL/ERK3/ERK3 Chemidoc Touch Images 2020-12-02_10.53.17/._201202 ERK3_03.scn
- Figure 2-source data 1/Figure 2C-source data/originals/ TCL/Rac1/
- Figure 2-source data 1/Figure 2C-source data/originals/ TCL/Rac1/Rac1 kit Chemidoc Touch Images 2020-12-02_14.21.14/
- Figure 2-source data 1/Figure 2C-source data/originals/ TCL/Rac1/Rac1 kit Chemidoc Touch Images 2020-12-02_14.21.14/.DS_Store
- __MACOSX/Figure 2-source data 1/Figure 2C-source data/originals/ TCL/Rac1/
- __MACOSX/Figure 2-source data 1/Figure 2C-source data/originals/ TCL/Rac1/Rac1 kit Chemidoc Touch Images 2020-12-02_14.21.14/
- __MACOSX/Figure 2-source data 1/Figure 2C-source data/originals/ TCL/Rac1/Rac1 kit Chemidoc Touch Images 2020-12-02_14.21.14/._.DS_Store
- Figure 2-source data 1/Figure 2C-source data/originals/ TCL/Rac1/Rac1 kit Chemidoc Touch Images 2020-12-02_14.21.14/201202 RAC1 rt kit_02.scn
- __MACOSX/Figure 2-source data 1/Figure 2C-source data/originals/ TCL/Rac1/Rac1 kit Chemidoc Touch Images 2020-12-02_14.21.14/._201202 RAC1 rt kit_02.scn
- Figure 2-source data 1/Figure 2C-source data/originals/.DS_Store
- __MACOSX/Figure 2-source data 1/Figure 2C-source data/originals/._.DS_Store
- Figure 2-source data 1/Figure 2C-source data/originals/Pulldown/
- Figure 2-source data 1/Figure 2C-source data/originals/Pulldown/.DS_Store
- __MACOSX/Figure 2-source data 1/Figure 2C-source data/originals/Pulldown/
- __MACOSX/Figure 2-source data 1/Figure 2C-source data/originals/Pulldown/._.DS_Store
- Figure 2-source data 1/Figure 2C-source data/originals/Pulldown/Cdc42/
- Figure 2-source data 1/Figure 2C-source data/originals/Pulldown/Cdc42/Chemidoc Touch Images 2020-11-30_16.26.53/
- Figure 2-source data 1/Figure 2C-source data/originals/Pulldown/Cdc42/Chemidoc Touch Images 2020-11-30_16.26.53/.DS_Store
- __MACOSX/Figure 2-source data 1/Figure 2C-source data/originals/Pulldown/Cdc42/
- __MACOSX/Figure 2-source data 1/Figure 2C-source data/originals/Pulldown/Cdc42/Chemidoc Touch Images 2020-11-30_16.26.53/
- __MACOSX/Figure 2-source data 1/Figure 2C-source data/originals/Pulldown/Cdc42/Chemidoc Touch Images 2020-11-30_16.26.53/._.DS_Store
- Figure 2-source data 1/Figure 2C-source data/originals/Pulldown/Cdc42/Chemidoc Touch Images 2020-11-30_16.26.53/201130 RT Cdc42_29.scn
- __MACOSX/Figure 2-source data 1/Figure 2C-source data/originals/Pulldown/Cdc42/Chemidoc Touch Images 2020-11-30_16.26.53/._201130 RT Cdc42_29.scn
- Figure 2-source data 1/Figure 2C-source data/originals/Pulldown/ERK3/
- Figure 2-source data 1/Figure 2C-source data/originals/Pulldown/ERK3/ERK3 Chemidoc Touch Images 2020-12-02_10.53.17/
- Figure 2-source data 1/Figure 2C-source data/originals/Pulldown/ERK3/ERK3 Chemidoc Touch Images 2020-12-02_10.53.17/.DS_Store
- __MACOSX/Figure 2-source data 1/Figure 2C-source data/originals/Pulldown/ERK3/
- __MACOSX/Figure 2-source data 1/Figure 2C-source data/originals/Pulldown/ERK3/ERK3 Chemidoc Touch Images 2020-12-02_10.53.17/
- __MACOSX/Figure 2-source data 1/Figure 2C-source data/originals/Pulldown/ERK3/ERK3 Chemidoc Touch Images 2020-12-02_10.53.17/._.DS_Store
- Figure 2-source data 1/Figure 2C-source data/originals/Pulldown/ERK3/ERK3 Chemidoc Touch Images 2020-12-02_10.53.17/201202 ERK3_27.scn
- __MACOSX/Figure 2-source data 1/Figure 2C-source data/originals/Pulldown/ERK3/ERK3 Chemidoc Touch Images 2020-12-02_10.53.17/._201202 ERK3_27.scn
- Figure 2-source data 1/Figure 2C-source data/originals/Pulldown/Rac1/
- Figure 2-source data 1/Figure 2C-source data/originals/Pulldown/Rac1/Rac1 kit Chemidoc Touch Images 2020-12-02_14.21.14/
- Figure 2-source data 1/Figure 2C-source data/originals/Pulldown/Rac1/Rac1 kit Chemidoc Touch Images 2020-12-02_14.21.14/.DS_Store
- __MACOSX/Figure 2-source data 1/Figure 2C-source data/originals/Pulldown/Rac1/
- __MACOSX/Figure 2-source data 1/Figure 2C-source data/originals/Pulldown/Rac1/Rac1 kit Chemidoc Touch Images 2020-12-02_14.21.14/
- __MACOSX/Figure 2-source data 1/Figure 2C-source data/originals/Pulldown/Rac1/Rac1 kit Chemidoc Touch Images 2020-12-02_14.21.14/._.DS_Store
- Figure 2-source data 1/Figure 2C-source data/originals/Pulldown/Rac1/Rac1 kit Chemidoc Touch Images 2020-12-02_14.21.14/201202 RAC1 rt kit_08.scn
- __MACOSX/Figure 2-source data 1/Figure 2C-source data/originals/Pulldown/Rac1/Rac1 kit Chemidoc Touch Images 2020-12-02_14.21.14/._201202 RAC1 rt kit_08.scn
- Figure 2-source data 1/Figure 2H-source data/
- Figure 2-source data 1/Figure 2H-source data/.DS_Store
- __MACOSX/Figure 2-source data 1/Figure 2H-source data/
- __MACOSX/Figure 2-source data 1/Figure 2H-source data/._.DS_Store
- Figure 2-source data 1/Figure 2H-source data/originals/
- Figure 2-source data 1/Figure 2H-source data/originals/.DS_Store
- __MACOSX/Figure 2-source data 1/Figure 2H-source data/originals/
- __MACOSX/Figure 2-source data 1/Figure 2H-source data/originals/._.DS_Store
- Figure 2-source data 1/Figure 2H-source data/originals/ERK3/
- Figure 2-source data 1/Figure 2H-source data/originals/ERK3/21:02:17/
- Figure 2-source data 1/Figure 2H-source data/originals/ERK3/21:02:17/.DS_Store
- __MACOSX/Figure 2-source data 1/Figure 2H-source data/originals/ERK3/
- __MACOSX/Figure 2-source data 1/Figure 2H-source data/originals/ERK3/21:02:17/
- __MACOSX/Figure 2-source data 1/Figure 2H-source data/originals/ERK3/21:02:17/._.DS_Store
- Figure 2-source data 1/Figure 2H-source data/originals/ERK3/21:02:17/ERK3 Chemidoc Touch Images 2021-02-17_12.57.29/
- Figure 2-source data 1/Figure 2H-source data/originals/ERK3/21:02:17/ERK3 Chemidoc Touch Images 2021-02-17_12.57.29/.DS_Store
- __MACOSX/Figure 2-source data 1/Figure 2H-source data/originals/ERK3/21:02:17/ERK3 Chemidoc Touch Images 2021-02-17_12.57.29/
- __MACOSX/Figure 2-source data 1/Figure 2H-source data/originals/ERK3/21:02:17/ERK3 Chemidoc Touch Images 2021-02-17_12.57.29/._.DS_Store
- Figure 2-source data 1/Figure 2H-source data/originals/ERK3/21:02:17/ERK3 Chemidoc Touch Images 2021-02-17_12.57.29/210217 ERK3_1.scn
- __MACOSX/Figure 2-source data 1/Figure 2H-source data/originals/ERK3/21:02:17/ERK3 Chemidoc Touch Images 2021-02-17_12.57.29/._210217 ERK3_1.scn
- Figure 2-source data 1/Figure 2H-source data/originals/GST/
- Figure 2-source data 1/Figure 2H-source data/originals/GST/GST Chemidoc Touch Images 2021-02-16_10.43.27/
- Figure 2-source data 1/Figure 2H-source data/originals/GST/GST Chemidoc Touch Images 2021-02-16_10.43.27/.DS_Store
- __MACOSX/Figure 2-source data 1/Figure 2H-source data/originals/GST/
- __MACOSX/Figure 2-source data 1/Figure 2H-source data/originals/GST/GST Chemidoc Touch Images 2021-02-16_10.43.27/
- __MACOSX/Figure 2-source data 1/Figure 2H-source data/originals/GST/GST Chemidoc Touch Images 2021-02-16_10.43.27/._.DS_Store
- Figure 2-source data 1/Figure 2H-source data/originals/GST/GST Chemidoc Touch Images 2021-02-16_10.43.27/210216 GST_4.scn
- __MACOSX/Figure 2-source data 1/Figure 2H-source data/originals/GST/GST Chemidoc Touch Images 2021-02-16_10.43.27/._210216 GST_4.scn
- Figure 2-source data 1/Figure 2I-source data/
- Figure 2-source data 1/Figure 2I-source data/.DS_Store
- __MACOSX/Figure 2-source data 1/Figure 2I-source data/
- __MACOSX/Figure 2-source data 1/Figure 2I-source data/._.DS_Store
- Figure 2-source data 1/Figure 2I-source data/originals/
- Figure 2-source data 1/Figure 2I-source data/originals/.DS_Store
- __MACOSX/Figure 2-source data 1/Figure 2I-source data/originals/
- __MACOSX/Figure 2-source data 1/Figure 2I-source data/originals/._.DS_Store
- Figure 2-source data 1/Figure 2I-source data/originals/ERK3/
- Figure 2-source data 1/Figure 2I-source data/originals/ERK3/ERK3 Chemidoc Touch Images 2021-02-22_13.45.18/
- Figure 2-source data 1/Figure 2I-source data/originals/ERK3/ERK3 Chemidoc Touch Images 2021-02-22_13.45.18/.DS_Store
- __MACOSX/Figure 2-source data 1/Figure 2I-source data/originals/ERK3/
- __MACOSX/Figure 2-source data 1/Figure 2I-source data/originals/ERK3/ERK3 Chemidoc Touch Images 2021-02-22_13.45.18/
- __MACOSX/Figure 2-source data 1/Figure 2I-source data/originals/ERK3/ERK3 Chemidoc Touch Images 2021-02-22_13.45.18/._.DS_Store
- Figure 2-source data 1/Figure 2I-source data/originals/ERK3/ERK3 Chemidoc Touch Images 2021-02-22_13.45.18/210222 ERK3 beads_2.scn
- __MACOSX/Figure 2-source data 1/Figure 2I-source data/originals/ERK3/ERK3 Chemidoc Touch Images 2021-02-22_13.45.18/._210222 ERK3 beads_2.scn
- Figure 2-source data 1/Figure 2I-source data/originals/GST/
- Figure 2-source data 1/Figure 2I-source data/originals/GST/.DS_Store
- __MACOSX/Figure 2-source data 1/Figure 2I-source data/originals/GST/
- __MACOSX/Figure 2-source data 1/Figure 2I-source data/originals/GST/._.DS_Store
- Figure 2-source data 1/Figure 2I-source data/originals/GST/GST Chemidoc Touch Images 2021-02-19_11.40.31/
- Figure 2-source data 1/Figure 2I-source data/originals/GST/GST Chemidoc Touch Images 2021-02-19_11.40.31/.DS_Store
- __MACOSX/Figure 2-source data 1/Figure 2I-source data/originals/GST/GST Chemidoc Touch Images 2021-02-19_11.40.31/
- __MACOSX/Figure 2-source data 1/Figure 2I-source data/originals/GST/GST Chemidoc Touch Images 2021-02-19_11.40.31/._.DS_Store
- Figure 2-source data 1/Figure 2I-source data/originals/GST/GST Chemidoc Touch Images 2021-02-19_11.40.31/210219 GST rac1_03.scn
- __MACOSX/Figure 2-source data 1/Figure 2I-source data/originals/GST/GST Chemidoc Touch Images 2021-02-19_11.40.31/._210219 GST rac1_03.scn
- Figure 2-source data 1/Figure 2L-source data/
- Figure 2-source data 1/Figure 2L-source data/.DS_Store
- __MACOSX/Figure 2-source data 1/Figure 2L-source data/
- __MACOSX/Figure 2-source data 1/Figure 2L-source data/._.DS_Store
- Figure 2-source data 1/Figure 2L-source data/originals/
- Figure 2-source data 1/Figure 2L-source data/originals/.DS_Store
- __MACOSX/Figure 2-source data 1/Figure 2L-source data/originals/
- __MACOSX/Figure 2-source data 1/Figure 2L-source data/originals/._.DS_Store
- Figure 2-source data 1/Figure 2L-source data/originals/ERK3/
- Figure 2-source data 1/Figure 2L-source data/originals/ERK3/ERK3 Chemidoc Touch Images 2021-02-26_11.44.41/
- Figure 2-source data 1/Figure 2L-source data/originals/ERK3/ERK3 Chemidoc Touch Images 2021-02-26_11.44.41/.DS_Store
- __MACOSX/Figure 2-source data 1/Figure 2L-source data/originals/ERK3/
- __MACOSX/Figure 2-source data 1/Figure 2L-source data/originals/ERK3/ERK3 Chemidoc Touch Images 2021-02-26_11.44.41/
- __MACOSX/Figure 2-source data 1/Figure 2L-source data/originals/ERK3/ERK3 Chemidoc Touch Images 2021-02-26_11.44.41/._.DS_Store
- Figure 2-source data 1/Figure 2L-source data/originals/ERK3/ERK3 Chemidoc Touch Images 2021-02-26_11.44.41/210226 ERK3_19.scn
- __MACOSX/Figure 2-source data 1/Figure 2L-source data/originals/ERK3/ERK3 Chemidoc Touch Images 2021-02-26_11.44.41/._210226 ERK3_19.scn
- Figure 2-source data 1/Figure 2L-source data/originals/GST/
- Figure 2-source data 1/Figure 2L-source data/originals/GST/GST Chemidoc Touch Images 2021-03-01_11.09.04/
- Figure 2-source data 1/Figure 2L-source data/originals/GST/GST Chemidoc Touch Images 2021-03-01_11.09.04/.DS_Store
- __MACOSX/Figure 2-source data 1/Figure 2L-source data/originals/GST/
- __MACOSX/Figure 2-source data 1/Figure 2L-source data/originals/GST/GST Chemidoc Touch Images 2021-03-01_11.09.04/
- __MACOSX/Figure 2-source data 1/Figure 2L-source data/originals/GST/GST Chemidoc Touch Images 2021-03-01_11.09.04/._.DS_Store
- Figure 2-source data 1/Figure 2L-source data/originals/GST/GST Chemidoc Touch Images 2021-03-01_11.09.04/210301 gst for 2502_1.scn
- __MACOSX/Figure 2-source data 1/Figure 2L-source data/originals/GST/GST Chemidoc Touch Images 2021-03-01_11.09.04/._210301 gst for 2502_1.scn
