# Supplementary material for: ERK3/MAPK6 dictates CDC42/RAC1 activity and ARP2/3-dependent actin polymerization
Source: eLife. 2023 Apr 14;12:e85167. doi: 10.7554/eLife.85167 (PMC10191626; doi:10.7554/eLife.85167)
Supplement: Figure 2—source data 2. [file elife-85167-fig2-data2.zip › Figure 2-source data 2/originals/Figure 2D-source data.xlsx]

## Sheet: Sheet1
Rep1
Run 14/09/20
	Cdc42 GTP	Cdc42	Cdc42 GTP/Cdc42	Fold
shC	11976447	6981548	1.71544	1
shC+EGF	2360497	9597468	0.24595	0.143374
sh3	220263	6262054	0.0351742	0.0205045
sh3+EGF	585062	12672811	0.0461667	0.0269124
Rep2
Run 23/11/20
	Cdc42 GTP	Cdc42	Cdc42 GTP/Cdc42	Fold
shC	12985489	14953246	0.868406	1
shC EGF	6683317	14048468	0.475733	0.547823
sh3	2798912	15459853	0.181044	0.208478
sh3 EGF	2259397	12046004	0.187564	0.215987
Rep 3 Cdc42
Run 30/11/20
	Cdc42 GTP	Cdc42	Cdc42 GTP/Cdc42	Fold
shC	11170004	11495175	0.971712	1
shC EGF	4447761	15400175	0.288812	0.29722
sh3	1869861	8327740	0.224534	0.23107
sh3 EGF	5448853	10947539	0.497724	0.512213
