# Supplementary material for: ERK3/MAPK6 dictates CDC42/RAC1 activity and ARP2/3-dependent actin polymerization
Source: eLife. 2023 Apr 14;12:e85167. doi: 10.7554/eLife.85167 (PMC10191626; doi:10.7554/eLife.85167)
Supplement: Figure 2—source data 5. [file elife-85167-fig2-data5.zip › Figure 2-source data 5/originals/Figure 2G-source data.xlsx]

## Sheet: Sheet1
Run 5/2/19
Rep1
		Rac GTP	Rac1	Rac1 GTP/total	Ratio siCo
	sho	6059740	11235518	0.539338	1
EGF	shCo	6580054	6711811	0.980369	1.81773
	sh3	741406	7671790	0.0966405	0.179184
EGF	sh3	2849569	8093619	0.352076	0.652793
Rep2
run 29/1/19		Rac GTP	Rac1	Rac1 GTP/total	Ratio siCo
	sho	5227690	15462418	0.33809	1
EGF	shCo	8577146	14244104	0.602154	1.78105
	sh3	4758610	10531660	0.451839	1.33644
EGF	sh3	994841	13630225	0.0729879	0.215883
Rep3
run 30/11/20		Rac GTP	Rac1	Rac1 GTP/total	Ratio siCo
	siCo	8025187	4712719	1.70288	1
EGF	siCo	13813953	4364912	3.16477	1.85848
	si3	5477882	3721841	1.47182	0.864313
EGF	si3	3085640	4270205	0.722598	0.424339
Rep4
Run 14/09/20
		Rac GTP	Rac1	Rac1 GTP/total	Ratio shCo
	shC	6557740	9886841	0.66328	1
	shC+EGF	17925861	12487740	1.43548	2.16421
	sh3	1876598	9249447	0.202888	0.305885
	shERK3+EGF	8995276	10473811	0.858835	1.29483
