# Supplementary material for: ERK3/MAPK6 dictates CDC42/RAC1 activity and ARP2/3-dependent actin polymerization
Source: eLife. 2023 Apr 14;12:e85167. doi: 10.7554/eLife.85167 (PMC10191626; doi:10.7554/eLife.85167)
Supplement: Figure 2—source data 7. [file elife-85167-fig2-data7.zip]

Archive with 13 entries (8 files):
- Figure 2-source data 7/
- Figure 2-source data 7/.DS_Store
- __MACOSX/
- __MACOSX/Figure 2-source data 7/
- __MACOSX/Figure 2-source data 7/._.DS_Store
- Figure 2-source data 7/Figure 2K-source data.pzf
- __MACOSX/Figure 2-source data 7/._Figure 2K-source data.pzf
- Figure 2-source data 7/originals/
- Figure 2-source data 7/originals/.DS_Store
- __MACOSX/Figure 2-source data 7/originals/
- __MACOSX/Figure 2-source data 7/originals/._.DS_Store
- Figure 2-source data 7/originals/Figure 2K-source data.xlsx
- __MACOSX/Figure 2-source data 7/originals/._Figure 2K-source data.xlsx
