# Supplementary material for: ERK3/MAPK6 dictates CDC42/RAC1 activity and ARP2/3-dependent actin polymerization
Source: eLife. 2023 Apr 14;12:e85167. doi: 10.7554/eLife.85167 (PMC10191626; doi:10.7554/eLife.85167)
Supplement: Figure 2—figure supplement 1—source data 1. [file elife-85167-fig2-figsupp1-data1.zip]

Archive with 95 entries (60 files):
- Figure 2-figure supplement 1-source data 1/
- Figure 2-figure supplement 1-source data 1/.DS_Store
- __MACOSX/
- __MACOSX/Figure 2-figure supplement 1-source data 1/
- __MACOSX/Figure 2-figure supplement 1-source data 1/._.DS_Store
- Figure 2-figure supplement 1-source data 1/Figure 2-figure 1D-source data/
- Figure 2-figure supplement 1-source data 1/Figure 2-figure 1D-source data/.DS_Store
- __MACOSX/Figure 2-figure supplement 1-source data 1/Figure 2-figure 1D-source data/
- __MACOSX/Figure 2-figure supplement 1-source data 1/Figure 2-figure 1D-source data/._.DS_Store
- Figure 2-figure supplement 1-source data 1/Figure 2-figure 1D-source data/originals/
- Figure 2-figure supplement 1-source data 1/Figure 2-figure 1D-source data/originals/.DS_Store
- __MACOSX/Figure 2-figure supplement 1-source data 1/Figure 2-figure 1D-source data/originals/
- __MACOSX/Figure 2-figure supplement 1-source data 1/Figure 2-figure 1D-source data/originals/._.DS_Store
- Figure 2-figure supplement 1-source data 1/Figure 2-figure 1D-source data/originals/Cdc42 Active/
- Figure 2-figure supplement 1-source data 1/Figure 2-figure 1D-source data/originals/Cdc42 Active/.DS_Store
- __MACOSX/Figure 2-figure supplement 1-source data 1/Figure 2-figure 1D-source data/originals/Cdc42 Active/
- __MACOSX/Figure 2-figure supplement 1-source data 1/Figure 2-figure 1D-source data/originals/Cdc42 Active/._.DS_Store
- Figure 2-figure supplement 1-source data 1/Figure 2-figure 1D-source data/originals/Cdc42 Active/220408 CDC42 active RT_07.scn
- __MACOSX/Figure 2-figure supplement 1-source data 1/Figure 2-figure 1D-source data/originals/Cdc42 Active/._220408 CDC42 active RT_07.scn
- Figure 2-figure supplement 1-source data 1/Figure 2-figure 1D-source data/originals/Cdc42 TCL/
- Figure 2-figure supplement 1-source data 1/Figure 2-figure 1D-source data/originals/Cdc42 TCL/.DS_Store
- __MACOSX/Figure 2-figure supplement 1-source data 1/Figure 2-figure 1D-source data/originals/Cdc42 TCL/
- __MACOSX/Figure 2-figure supplement 1-source data 1/Figure 2-figure 1D-source data/originals/Cdc42 TCL/._.DS_Store
- Figure 2-figure supplement 1-source data 1/Figure 2-figure 1D-source data/originals/Cdc42 TCL/220408 CDC42_05.scn
- __MACOSX/Figure 2-figure supplement 1-source data 1/Figure 2-figure 1D-source data/originals/Cdc42 TCL/._220408 CDC42_05.scn
- Figure 2-figure supplement 1-source data 1/Figure 2-figure 1D-source data/originals/ERK3 Active/
- Figure 2-figure supplement 1-source data 1/Figure 2-figure 1D-source data/originals/ERK3 Active/.DS_Store
- __MACOSX/Figure 2-figure supplement 1-source data 1/Figure 2-figure 1D-source data/originals/ERK3 Active/
- __MACOSX/Figure 2-figure supplement 1-source data 1/Figure 2-figure 1D-source data/originals/ERK3 Active/._.DS_Store
- Figure 2-figure supplement 1-source data 1/Figure 2-figure 1D-source data/originals/ERK3 Active/220408 ERK3 pulldown_43.scn
- __MACOSX/Figure 2-figure supplement 1-source data 1/Figure 2-figure 1D-source data/originals/ERK3 Active/._220408 ERK3 pulldown_43.scn
- Figure 2-figure supplement 1-source data 1/Figure 2-figure 1D-source data/originals/ERK3 TCL/
- Figure 2-figure supplement 1-source data 1/Figure 2-figure 1D-source data/originals/ERK3 TCL/.DS_Store
- __MACOSX/Figure 2-figure supplement 1-source data 1/Figure 2-figure 1D-source data/originals/ERK3 TCL/
- __MACOSX/Figure 2-figure supplement 1-source data 1/Figure 2-figure 1D-source data/originals/ERK3 TCL/._.DS_Store
- Figure 2-figure supplement 1-source data 1/Figure 2-figure 1D-source data/originals/ERK3 TCL/220408 ERK3 TCL_03.scn
- __MACOSX/Figure 2-figure supplement 1-source data 1/Figure 2-figure 1D-source data/originals/ERK3 TCL/._220408 ERK3 TCL_03.scn
- Figure 2-figure supplement 1-source data 1/Figure 2-figure 1D-source data/originals/Rac1 active/
- Figure 2-figure supplement 1-source data 1/Figure 2-figure 1D-source data/originals/Rac1 active/.DS_Store
- __MACOSX/Figure 2-figure supplement 1-source data 1/Figure 2-figure 1D-source data/originals/Rac1 active/
- __MACOSX/Figure 2-figure supplement 1-source data 1/Figure 2-figure 1D-source data/originals/Rac1 active/._.DS_Store
- Figure 2-figure supplement 1-source data 1/Figure 2-figure 1D-source data/originals/Rac1 active/220411 active RAC1_26.scn
- __MACOSX/Figure 2-figure supplement 1-source data 1/Figure 2-figure 1D-source data/originals/Rac1 active/._220411 active RAC1_26.scn
- Figure 2-figure supplement 1-source data 1/Figure 2-figure 1D-source data/originals/Rac1 TCL/
- Figure 2-figure supplement 1-source data 1/Figure 2-figure 1D-source data/originals/Rac1 TCL/.DS_Store
- __MACOSX/Figure 2-figure supplement 1-source data 1/Figure 2-figure 1D-source data/originals/Rac1 TCL/
- __MACOSX/Figure 2-figure supplement 1-source data 1/Figure 2-figure 1D-source data/originals/Rac1 TCL/._.DS_Store
- Figure 2-figure supplement 1-source data 1/Figure 2-figure 1D-source data/originals/Rac1 TCL/220411 total RAC1_2.scn
- __MACOSX/Figure 2-figure supplement 1-source data 1/Figure 2-figure 1D-source data/originals/Rac1 TCL/._220411 total RAC1_2.scn
- Figure 2-figure supplement 1-source data 1/Figure 2-figure supplement 1A and 1D-source data.pdf
- __MACOSX/Figure 2-figure supplement 1-source data 1/._Figure 2-figure supplement 1A and 1D-source data.pdf
- Figure 2-figure supplement 1-source data 1/Figure 2-figure supplement 1A-source data/
- Figure 2-figure supplement 1-source data 1/Figure 2-figure supplement 1A-source data/.DS_Store
- __MACOSX/Figure 2-figure supplement 1-source data 1/Figure 2-figure supplement 1A-source data/
- __MACOSX/Figure 2-figure supplement 1-source data 1/Figure 2-figure supplement 1A-source data/._.DS_Store
- Figure 2-figure supplement 1-source data 1/Figure 2-figure supplement 1A-source data/originals/
- Figure 2-figure supplement 1-source data 1/Figure 2-figure supplement 1A-source data/originals/.DS_Store
- __MACOSX/Figure 2-figure supplement 1-source data 1/Figure 2-figure supplement 1A-source data/originals/
- __MACOSX/Figure 2-figure supplement 1-source data 1/Figure 2-figure supplement 1A-source data/originals/._.DS_Store
- Figure 2-figure supplement 1-source data 1/Figure 2-figure supplement 1A-source data/originals/Cdc42 active/
- Figure 2-figure supplement 1-source data 1/Figure 2-figure supplement 1A-source data/originals/Cdc42 active/.DS_Store
- __MACOSX/Figure 2-figure supplement 1-source data 1/Figure 2-figure supplement 1A-source data/originals/Cdc42 active/
- __MACOSX/Figure 2-figure supplement 1-source data 1/Figure 2-figure supplement 1A-source data/originals/Cdc42 active/._.DS_Store
- Figure 2-figure supplement 1-source data 1/Figure 2-figure supplement 1A-source data/originals/Cdc42 active/220408 CDC42 active RT_16.scn
- __MACOSX/Figure 2-figure supplement 1-source data 1/Figure 2-figure supplement 1A-source data/originals/Cdc42 active/._220408 CDC42 active RT_16.scn
- Figure 2-figure supplement 1-source data 1/Figure 2-figure supplement 1A-source data/originals/Cdc42 TCL/
- Figure 2-figure supplement 1-source data 1/Figure 2-figure supplement 1A-source data/originals/Cdc42 TCL/.DS_Store
- __MACOSX/Figure 2-figure supplement 1-source data 1/Figure 2-figure supplement 1A-source data/originals/Cdc42 TCL/
- __MACOSX/Figure 2-figure supplement 1-source data 1/Figure 2-figure supplement 1A-source data/originals/Cdc42 TCL/._.DS_Store
- Figure 2-figure supplement 1-source data 1/Figure 2-figure supplement 1A-source data/originals/Cdc42 TCL/220408 CDC42_02.scn
- __MACOSX/Figure 2-figure supplement 1-source data 1/Figure 2-figure supplement 1A-source data/originals/Cdc42 TCL/._220408 CDC42_02.scn
- Figure 2-figure supplement 1-source data 1/Figure 2-figure supplement 1A-source data/originals/ERK3 active/
- Figure 2-figure supplement 1-source data 1/Figure 2-figure supplement 1A-source data/originals/ERK3 active/.DS_Store
- __MACOSX/Figure 2-figure supplement 1-source data 1/Figure 2-figure supplement 1A-source data/originals/ERK3 active/
- __MACOSX/Figure 2-figure supplement 1-source data 1/Figure 2-figure supplement 1A-source data/originals/ERK3 active/._.DS_Store
- Figure 2-figure supplement 1-source data 1/Figure 2-figure supplement 1A-source data/originals/ERK3 active/220408 ERK3 pulldown_43.scn
- __MACOSX/Figure 2-figure supplement 1-source data 1/Figure 2-figure supplement 1A-source data/originals/ERK3 active/._220408 ERK3 pulldown_43.scn
- Figure 2-figure supplement 1-source data 1/Figure 2-figure supplement 1A-source data/originals/ERK3 TCL/
- Figure 2-figure supplement 1-source data 1/Figure 2-figure supplement 1A-source data/originals/ERK3 TCL/.DS_Store
- __MACOSX/Figure 2-figure supplement 1-source data 1/Figure 2-figure supplement 1A-source data/originals/ERK3 TCL/
- __MACOSX/Figure 2-figure supplement 1-source data 1/Figure 2-figure supplement 1A-source data/originals/ERK3 TCL/._.DS_Store
- Figure 2-figure supplement 1-source data 1/Figure 2-figure supplement 1A-source data/originals/ERK3 TCL/220408 ERK3 TCL_05.scn
- __MACOSX/Figure 2-figure supplement 1-source data 1/Figure 2-figure supplement 1A-source data/originals/ERK3 TCL/._220408 ERK3 TCL_05.scn
- Figure 2-figure supplement 1-source data 1/Figure 2-figure supplement 1A-source data/originals/Rac1 active /
- Figure 2-figure supplement 1-source data 1/Figure 2-figure supplement 1A-source data/originals/Rac1 active /.DS_Store
- __MACOSX/Figure 2-figure supplement 1-source data 1/Figure 2-figure supplement 1A-source data/originals/Rac1 active /
- __MACOSX/Figure 2-figure supplement 1-source data 1/Figure 2-figure supplement 1A-source data/originals/Rac1 active /._.DS_Store
- Figure 2-figure supplement 1-source data 1/Figure 2-figure supplement 1A-source data/originals/Rac1 active /220411 active RAC1_09.scn
- __MACOSX/Figure 2-figure supplement 1-source data 1/Figure 2-figure supplement 1A-source data/originals/Rac1 active /._220411 active RAC1_09.scn
- Figure 2-figure supplement 1-source data 1/Figure 2-figure supplement 1A-source data/originals/Rac1 TCL/
- Figure 2-figure supplement 1-source data 1/Figure 2-figure supplement 1A-source data/originals/Rac1 TCL/.DS_Store
- __MACOSX/Figure 2-figure supplement 1-source data 1/Figure 2-figure supplement 1A-source data/originals/Rac1 TCL/
- __MACOSX/Figure 2-figure supplement 1-source data 1/Figure 2-figure supplement 1A-source data/originals/Rac1 TCL/._.DS_Store
- Figure 2-figure supplement 1-source data 1/Figure 2-figure supplement 1A-source data/originals/Rac1 TCL/220411 total RAC1_2.scn
- __MACOSX/Figure 2-figure supplement 1-source data 1/Figure 2-figure supplement 1A-source data/originals/Rac1 TCL/._220411 total RAC1_2.scn
