# Supplementary material for: ERK3/MAPK6 dictates CDC42/RAC1 activity and ARP2/3-dependent actin polymerization
Source: eLife. 2023 Apr 14;12:e85167. doi: 10.7554/eLife.85167 (PMC10191626; doi:10.7554/eLife.85167)
Supplement: Figure 2—figure supplement 1—source data 2. [file elife-85167-fig2-figsupp1-data2.zip]

Archive with 11 entries (6 files):
- Figure 2-figure supplement 1-source data 2/
- Figure 2-figure supplement 1-source data 2/.DS_Store
- __MACOSX/
- __MACOSX/Figure 2-figure supplement 1-source data 2/
- __MACOSX/Figure 2-figure supplement 1-source data 2/._.DS_Store
- Figure 2-figure supplement 1-source data 2/Figure 1-figure supplement 1B and 1C-source data.pzfx
- __MACOSX/Figure 2-figure supplement 1-source data 2/._Figure 1-figure supplement 1B and 1C-source data.pzfx
- Figure 2-figure supplement 1-source data 2/originals/
- Figure 2-figure supplement 1-source data 2/originals/Active MCF7.xlsx
- __MACOSX/Figure 2-figure supplement 1-source data 2/originals/
- __MACOSX/Figure 2-figure supplement 1-source data 2/originals/._Active MCF7.xlsx
