# Supplementary material for: ERK3/MAPK6 dictates CDC42/RAC1 activity and ARP2/3-dependent actin polymerization
Source: eLife. 2023 Apr 14;12:e85167. doi: 10.7554/eLife.85167 (PMC10191626; doi:10.7554/eLife.85167)
Supplement: Figure 2—figure supplement 2—source data 1. [file elife-85167-fig2-figsupp2-data1.zip]

Archive with 193 entries (140 files):
- Figure 2-figure supplement 2-source data 1/
- Figure 2-figure supplement 2-source data 1/.DS_Store
- __MACOSX/
- __MACOSX/Figure 2-figure supplement 2-source data 1/
- __MACOSX/Figure 2-figure supplement 2-source data 1/._.DS_Store
- Figure 2-figure supplement 2-source data 1/Figure 2-figure supplement 2A,2D and 2G-source data.pdf
- __MACOSX/Figure 2-figure supplement 2-source data 1/._Figure 2-figure supplement 2A,2D and 2G-source data.pdf
- Figure 2-figure supplement 2-source data 1/Figure 2-figure supplement 2A-source data/
- Figure 2-figure supplement 2-source data 1/Figure 2-figure supplement 2A-source data/.DS_Store
- __MACOSX/Figure 2-figure supplement 2-source data 1/Figure 2-figure supplement 2A-source data/
- __MACOSX/Figure 2-figure supplement 2-source data 1/Figure 2-figure supplement 2A-source data/._.DS_Store
- Figure 2-figure supplement 2-source data 1/Figure 2-figure supplement 2A-source data/originals/
- Figure 2-figure supplement 2-source data 1/Figure 2-figure supplement 2A-source data/originals/.DS_Store
- __MACOSX/Figure 2-figure supplement 2-source data 1/Figure 2-figure supplement 2A-source data/originals/
- __MACOSX/Figure 2-figure supplement 2-source data 1/Figure 2-figure supplement 2A-source data/originals/._.DS_Store
- Figure 2-figure supplement 2-source data 1/Figure 2-figure supplement 2A-source data/originals/Cdc42 active/
- Figure 2-figure supplement 2-source data 1/Figure 2-figure supplement 2A-source data/originals/Cdc42 active/.DS_Store
- __MACOSX/Figure 2-figure supplement 2-source data 1/Figure 2-figure supplement 2A-source data/originals/Cdc42 active/
- __MACOSX/Figure 2-figure supplement 2-source data 1/Figure 2-figure supplement 2A-source data/originals/Cdc42 active/._.DS_Store
- Figure 2-figure supplement 2-source data 1/Figure 2-figure supplement 2A-source data/originals/Cdc42 active/220412 Cdc42 active_44.scn
- __MACOSX/Figure 2-figure supplement 2-source data 1/Figure 2-figure supplement 2A-source data/originals/Cdc42 active/._220412 Cdc42 active_44.scn
- Figure 2-figure supplement 2-source data 1/Figure 2-figure supplement 2A-source data/originals/Cdc42 TCL/
- Figure 2-figure supplement 2-source data 1/Figure 2-figure supplement 2A-source data/originals/Cdc42 TCL/.DS_Store
- __MACOSX/Figure 2-figure supplement 2-source data 1/Figure 2-figure supplement 2A-source data/originals/Cdc42 TCL/
- __MACOSX/Figure 2-figure supplement 2-source data 1/Figure 2-figure supplement 2A-source data/originals/Cdc42 TCL/._.DS_Store
- Figure 2-figure supplement 2-source data 1/Figure 2-figure supplement 2A-source data/originals/Cdc42 TCL/220412 Cdc42 active_02.scn
- __MACOSX/Figure 2-figure supplement 2-source data 1/Figure 2-figure supplement 2A-source data/originals/Cdc42 TCL/._220412 Cdc42 active_02.scn
- Figure 2-figure supplement 2-source data 1/Figure 2-figure supplement 2A-source data/originals/ERK3 active/
- Figure 2-figure supplement 2-source data 1/Figure 2-figure supplement 2A-source data/originals/ERK3 active/.DS_Store
- __MACOSX/Figure 2-figure supplement 2-source data 1/Figure 2-figure supplement 2A-source data/originals/ERK3 active/
- __MACOSX/Figure 2-figure supplement 2-source data 1/Figure 2-figure supplement 2A-source data/originals/ERK3 active/._.DS_Store
- Figure 2-figure supplement 2-source data 1/Figure 2-figure supplement 2A-source data/originals/ERK3 active/220412 ERK3 active_44.scn
- __MACOSX/Figure 2-figure supplement 2-source data 1/Figure 2-figure supplement 2A-source data/originals/ERK3 active/._220412 ERK3 active_44.scn
- Figure 2-figure supplement 2-source data 1/Figure 2-figure supplement 2A-source data/originals/ERK3 TCL/
- Figure 2-figure supplement 2-source data 1/Figure 2-figure supplement 2A-source data/originals/ERK3 TCL/.DS_Store
- __MACOSX/Figure 2-figure supplement 2-source data 1/Figure 2-figure supplement 2A-source data/originals/ERK3 TCL/
- __MACOSX/Figure 2-figure supplement 2-source data 1/Figure 2-figure supplement 2A-source data/originals/ERK3 TCL/._.DS_Store
- Figure 2-figure supplement 2-source data 1/Figure 2-figure supplement 2A-source data/originals/ERK3 TCL/220412 ERK3 active_04.scn
- __MACOSX/Figure 2-figure supplement 2-source data 1/Figure 2-figure supplement 2A-source data/originals/ERK3 TCL/._220412 ERK3 active_04.scn
- Figure 2-figure supplement 2-source data 1/Figure 2-figure supplement 2A-source data/originals/Rac1 active/
- Figure 2-figure supplement 2-source data 1/Figure 2-figure supplement 2A-source data/originals/Rac1 active/.DS_Store
- __MACOSX/Figure 2-figure supplement 2-source data 1/Figure 2-figure supplement 2A-source data/originals/Rac1 active/
- __MACOSX/Figure 2-figure supplement 2-source data 1/Figure 2-figure supplement 2A-source data/originals/Rac1 active/._.DS_Store
- Figure 2-figure supplement 2-source data 1/Figure 2-figure supplement 2A-source data/originals/Rac1 active/220413 RAC1_07.scn
- __MACOSX/Figure 2-figure supplement 2-source data 1/Figure 2-figure supplement 2A-source data/originals/Rac1 active/._220413 RAC1_07.scn
- Figure 2-figure supplement 2-source data 1/Figure 2-figure supplement 2A-source data/originals/Rac1 TCL/
- Figure 2-figure supplement 2-source data 1/Figure 2-figure supplement 2A-source data/originals/Rac1 TCL/.DS_Store
- __MACOSX/Figure 2-figure supplement 2-source data 1/Figure 2-figure supplement 2A-source data/originals/Rac1 TCL/
- __MACOSX/Figure 2-figure supplement 2-source data 1/Figure 2-figure supplement 2A-source data/originals/Rac1 TCL/._.DS_Store
- Figure 2-figure supplement 2-source data 1/Figure 2-figure supplement 2A-source data/originals/Rac1 TCL/220419 RAC1 reprobed_01.scn
- __MACOSX/Figure 2-figure supplement 2-source data 1/Figure 2-figure supplement 2A-source data/originals/Rac1 TCL/._220419 RAC1 reprobed_01.scn
- Figure 2-figure supplement 2-source data 1/Figure 2-figure supplement 2A-source data/originals/Rac1 TCL/220419 RAC1 reprobed_02.scn
- __MACOSX/Figure 2-figure supplement 2-source data 1/Figure 2-figure supplement 2A-source data/originals/Rac1 TCL/._220419 RAC1 reprobed_02.scn
- Figure 2-figure supplement 2-source data 1/Figure 2-figure supplement 2A-source data/originals/Rac1 TCL/220419 RAC1 reprobed_03.scn
- __MACOSX/Figure 2-figure supplement 2-source data 1/Figure 2-figure supplement 2A-source data/originals/Rac1 TCL/._220419 RAC1 reprobed_03.scn
- Figure 2-figure supplement 2-source data 1/Figure 2-figure supplement 2A-source data/originals/Rac1 TCL/220419 RAC1 reprobed_04.scn
- Figure 2-figure supplement 2-source data 1/Figure 2-figure supplement 2A-source data/originals/Rac1 TCL/220419 RAC1 reprobed_05.scn
- __MACOSX/Figure 2-figure supplement 2-source data 1/Figure 2-figure supplement 2A-source data/originals/Rac1 TCL/._220419 RAC1 reprobed_05.scn
- Figure 2-figure supplement 2-source data 1/Figure 2-figure supplement 2A-source data/originals/Rac1 TCL/220419 RAC1 reprobed_06.scn
- Figure 2-figure supplement 2-source data 1/Figure 2-figure supplement 2A-source data/originals/Rac1 TCL/220419 RAC1 reprobed_07.scn
- Figure 2-figure supplement 2-source data 1/Figure 2-figure supplement 2A-source data/originals/Rac1 TCL/220419 RAC1 reprobed_08.scn
- Figure 2-figure supplement 2-source data 1/Figure 2-figure supplement 2A-source data/originals/Rac1 TCL/220419 RAC1 reprobed_09.scn
- __MACOSX/Figure 2-figure supplement 2-source data 1/Figure 2-figure supplement 2A-source data/originals/Rac1 TCL/._220419 RAC1 reprobed_09.scn
- Figure 2-figure supplement 2-source data 1/Figure 2-figure supplement 2A-source data/originals/Rac1 TCL/220419 RAC1 reprobed_10.scn
- Figure 2-figure supplement 2-source data 1/Figure 2-figure supplement 2A-source data/originals/Rac1 TCL/220419 RAC1 reprobed_11.scn
- Figure 2-figure supplement 2-source data 1/Figure 2-figure supplement 2A-source data/originals/Rac1 TCL/220419 RAC1 reprobed_12.scn
- Figure 2-figure supplement 2-source data 1/Figure 2-figure supplement 2A-source data/originals/Rac1 TCL/220419 RAC1 reprobed_13.scn
- Figure 2-figure supplement 2-source data 1/Figure 2-figure supplement 2A-source data/originals/Rac1 TCL/220419 RAC1 reprobed_14.scn
- Figure 2-figure supplement 2-source data 1/Figure 2-figure supplement 2A-source data/originals/Rac1 TCL/220419 RAC1 reprobed_15.scn
- Figure 2-figure supplement 2-source data 1/Figure 2-figure supplement 2A-source data/originals/Rac1 TCL/220419 RAC1 reprobed_16.scn
- Figure 2-figure supplement 2-source data 1/Figure 2-figure supplement 2A-source data/originals/Rac1 TCL/220419 RAC1 reprobed_17.scn
- Figure 2-figure supplement 2-source data 1/Figure 2-figure supplement 2A-source data/originals/Rac1 TCL/220419 RAC1 reprobed_18.scn
- Figure 2-figure supplement 2-source data 1/Figure 2-figure supplement 2A-source data/originals/Rac1 TCL/220419 RAC1 reprobed_19.scn
- Figure 2-figure supplement 2-source data 1/Figure 2-figure supplement 2A-source data/originals/Rac1 TCL/220419 RAC1 reprobed_20.scn
- Figure 2-figure supplement 2-source data 1/Figure 2-figure supplement 2A-source data/originals/Rac1 TCL/220419 RAC1 reprobed_21.scn
- Figure 2-figure supplement 2-source data 1/Figure 2-figure supplement 2A-source data/originals/Rac1 TCL/220419 RAC1 reprobed_22.scn
- Figure 2-figure supplement 2-source data 1/Figure 2-figure supplement 2A-source data/originals/Rac1 TCL/220419 RAC1 reprobed_23.scn
- Figure 2-figure supplement 2-source data 1/Figure 2-figure supplement 2A-source data/originals/Rac1 TCL/220419 RAC1 reprobed_24.scn
- Figure 2-figure supplement 2-source data 1/Figure 2-figure supplement 2A-source data/originals/Rac1 TCL/220419 RAC1 reprobed_25.scn
- Figure 2-figure supplement 2-source data 1/Figure 2-figure supplement 2A-source data/originals/Rac1 TCL/220419 RAC1 reprobed_26.scn
- Figure 2-figure supplement 2-source data 1/Figure 2-figure supplement 2A-source data/originals/Rac1 TCL/220419 RAC1 reprobed_27.scn
- Figure 2-figure supplement 2-source data 1/Figure 2-figure supplement 2A-source data/originals/Rac1 TCL/220419 RAC1 reprobed_28.scn
- Figure 2-figure supplement 2-source data 1/Figure 2-figure supplement 2A-source data/originals/Rac1 TCL/220419 RAC1 reprobed_29.scn
- Figure 2-figure supplement 2-source data 1/Figure 2-figure supplement 2A-source data/originals/Rac1 TCL/220419 RAC1 reprobed_30.scn
- Figure 2-figure supplement 2-source data 1/Figure 2-figure supplement 2A-source data/originals/Rac1 TCL/220419 RAC1 reprobed_31.scn
- Figure 2-figure supplement 2-source data 1/Figure 2-figure supplement 2A-source data/originals/Rac1 TCL/220419 RAC1 reprobed_32.scn
- Figure 2-figure supplement 2-source data 1/Figure 2-figure supplement 2A-source data/originals/Rac1 TCL/220419 RAC1 reprobed_33.scn
- Figure 2-figure supplement 2-source data 1/Figure 2-figure supplement 2A-source data/originals/Rac1 TCL/220419 RAC1 reprobed_34.scn
- Figure 2-figure supplement 2-source data 1/Figure 2-figure supplement 2A-source data/originals/Rac1 TCL/220419 RAC1 reprobed_35.scn
- Figure 2-figure supplement 2-source data 1/Figure 2-figure supplement 2A-source data/originals/Rac1 TCL/220419 RAC1 reprobed_36.scn
- Figure 2-figure supplement 2-source data 1/Figure 2-figure supplement 2A-source data/originals/Rac1 TCL/220419 RAC1 reprobed_37.scn
- Figure 2-figure supplement 2-source data 1/Figure 2-figure supplement 2A-source data/originals/Rac1 TCL/220419 RAC1 reprobed_38.scn
- __MACOSX/Figure 2-figure supplement 2-source data 1/Figure 2-figure supplement 2A-source data/originals/Rac1 TCL/._220419 RAC1 reprobed_38.scn
- Figure 2-figure supplement 2-source data 1/Figure 2-figure supplement 2A-source data/originals/Rac1 TCL/220419 RAC1 reprobed_39.scn
- __MACOSX/Figure 2-figure supplement 2-source data 1/Figure 2-figure supplement 2A-source data/originals/Rac1 TCL/._220419 RAC1 reprobed_39.scn
- Figure 2-figure supplement 2-source data 1/Figure 2-figure supplement 2A-source data/originals/Rac1 TCL/220419 RAC1 reprobed_40.scn
- Figure 2-figure supplement 2-source data 1/Figure 2-figure supplement 2A-source data/originals/Rac1 TCL/220419 RAC1 reprobed_41.scn
- Figure 2-figure supplement 2-source data 1/Figure 2-figure supplement 2A-source data/originals/Rac1 TCL/220419 RAC1 reprobed_42.scn
- __MACOSX/Figure 2-figure supplement 2-source data 1/Figure 2-figure supplement 2A-source data/originals/Rac1 TCL/._220419 RAC1 reprobed_42.scn
- Figure 2-figure supplement 2-source data 1/Figure 2-figure supplement 2D-source data/
- Figure 2-figure supplement 2-source data 1/Figure 2-figure supplement 2D-source data/.DS_Store
- __MACOSX/Figure 2-figure supplement 2-source data 1/Figure 2-figure supplement 2D-source data/
- __MACOSX/Figure 2-figure supplement 2-source data 1/Figure 2-figure supplement 2D-source data/._.DS_Store
- Figure 2-figure supplement 2-source data 1/Figure 2-figure supplement 2D-source data/originals/
- Figure 2-figure supplement 2-source data 1/Figure 2-figure supplement 2D-source data/originals/.DS_Store
- __MACOSX/Figure 2-figure supplement 2-source data 1/Figure 2-figure supplement 2D-source data/originals/
- __MACOSX/Figure 2-figure supplement 2-source data 1/Figure 2-figure supplement 2D-source data/originals/._.DS_Store
- Figure 2-figure supplement 2-source data 1/Figure 2-figure supplement 2D-source data/originals/Cdc42 Active/
- Figure 2-figure supplement 2-source data 1/Figure 2-figure supplement 2D-source data/originals/Cdc42 Active/.DS_Store
- __MACOSX/Figure 2-figure supplement 2-source data 1/Figure 2-figure supplement 2D-source data/originals/Cdc42 Active/
- __MACOSX/Figure 2-figure supplement 2-source data 1/Figure 2-figure supplement 2D-source data/originals/Cdc42 Active/._.DS_Store
- Figure 2-figure supplement 2-source data 1/Figure 2-figure supplement 2D-source data/originals/Cdc42 Active/220412 Cdc42 active_44.scn
- __MACOSX/Figure 2-figure supplement 2-source data 1/Figure 2-figure supplement 2D-source data/originals/Cdc42 Active/._220412 Cdc42 active_44.scn
- Figure 2-figure supplement 2-source data 1/Figure 2-figure supplement 2D-source data/originals/Cdc42 TCL/
- Figure 2-figure supplement 2-source data 1/Figure 2-figure supplement 2D-source data/originals/Cdc42 TCL/.DS_Store
- __MACOSX/Figure 2-figure supplement 2-source data 1/Figure 2-figure supplement 2D-source data/originals/Cdc42 TCL/
- __MACOSX/Figure 2-figure supplement 2-source data 1/Figure 2-figure supplement 2D-source data/originals/Cdc42 TCL/._.DS_Store
- Figure 2-figure supplement 2-source data 1/Figure 2-figure supplement 2D-source data/originals/Cdc42 TCL/220412 Cdc42 active_02.scn
- __MACOSX/Figure 2-figure supplement 2-source data 1/Figure 2-figure supplement 2D-source data/originals/Cdc42 TCL/._220412 Cdc42 active_02.scn
- Figure 2-figure supplement 2-source data 1/Figure 2-figure supplement 2D-source data/originals/ERK3 active /
- Figure 2-figure supplement 2-source data 1/Figure 2-figure supplement 2D-source data/originals/ERK3 active /.DS_Store
- __MACOSX/Figure 2-figure supplement 2-source data 1/Figure 2-figure supplement 2D-source data/originals/ERK3 active /
- __MACOSX/Figure 2-figure supplement 2-source data 1/Figure 2-figure supplement 2D-source data/originals/ERK3 active /._.DS_Store
- Figure 2-figure supplement 2-source data 1/Figure 2-figure supplement 2D-source data/originals/ERK3 active /220412 ERK3 active_30.scn
- __MACOSX/Figure 2-figure supplement 2-source data 1/Figure 2-figure supplement 2D-source data/originals/ERK3 active /._220412 ERK3 active_30.scn
- Figure 2-figure supplement 2-source data 1/Figure 2-figure supplement 2D-source data/originals/ERK3 TCL/
- Figure 2-figure supplement 2-source data 1/Figure 2-figure supplement 2D-source data/originals/ERK3 TCL/.DS_Store
- __MACOSX/Figure 2-figure supplement 2-source data 1/Figure 2-figure supplement 2D-source data/originals/ERK3 TCL/
- __MACOSX/Figure 2-figure supplement 2-source data 1/Figure 2-figure supplement 2D-source data/originals/ERK3 TCL/._.DS_Store
- Figure 2-figure supplement 2-source data 1/Figure 2-figure supplement 2D-source data/originals/ERK3 TCL/220412 ERK3 active_30.scn
- __MACOSX/Figure 2-figure supplement 2-source data 1/Figure 2-figure supplement 2D-source data/originals/ERK3 TCL/._220412 ERK3 active_30.scn
- Figure 2-figure supplement 2-source data 1/Figure 2-figure supplement 2D-source data/originals/Rac1 active/
- Figure 2-figure supplement 2-source data 1/Figure 2-figure supplement 2D-source data/originals/Rac1 active/.DS_Store
- __MACOSX/Figure 2-figure supplement 2-source data 1/Figure 2-figure supplement 2D-source data/originals/Rac1 active/
- __MACOSX/Figure 2-figure supplement 2-source data 1/Figure 2-figure supplement 2D-source data/originals/Rac1 active/._.DS_Store
- Figure 2-figure supplement 2-source data 1/Figure 2-figure supplement 2D-source data/originals/Rac1 active/220419 RAC1 reprobed_42.scn
- __MACOSX/Figure 2-figure supplement 2-source data 1/Figure 2-figure supplement 2D-source data/originals/Rac1 active/._220419 RAC1 reprobed_42.scn
- Figure 2-figure supplement 2-source data 1/Figure 2-figure supplement 2D-source data/originals/Rac1 TCL/
- Figure 2-figure supplement 2-source data 1/Figure 2-figure supplement 2D-source data/originals/Rac1 TCL/.DS_Store
- __MACOSX/Figure 2-figure supplement 2-source data 1/Figure 2-figure supplement 2D-source data/originals/Rac1 TCL/
- __MACOSX/Figure 2-figure supplement 2-source data 1/Figure 2-figure supplement 2D-source data/originals/Rac1 TCL/._.DS_Store
- Figure 2-figure supplement 2-source data 1/Figure 2-figure supplement 2D-source data/originals/Rac1 TCL/220419 RAC1 reprobed_02.scn
- __MACOSX/Figure 2-figure supplement 2-source data 1/Figure 2-figure supplement 2D-source data/originals/Rac1 TCL/._220419 RAC1 reprobed_02.scn
- Figure 2-figure supplement 2-source data 1/Figure 2-figure supplement 2G-source data/
- Figure 2-figure supplement 2-source data 1/Figure 2-figure supplement 2G-source data/.DS_Store
- __MACOSX/Figure 2-figure supplement 2-source data 1/Figure 2-figure supplement 2G-source data/
- __MACOSX/Figure 2-figure supplement 2-source data 1/Figure 2-figure supplement 2G-source data/._.DS_Store
- Figure 2-figure supplement 2-source data 1/Figure 2-figure supplement 2G-source data/originals/
- Figure 2-figure supplement 2-source data 1/Figure 2-figure supplement 2G-source data/originals/.DS_Store
- __MACOSX/Figure 2-figure supplement 2-source data 1/Figure 2-figure supplement 2G-source data/originals/
- __MACOSX/Figure 2-figure supplement 2-source data 1/Figure 2-figure supplement 2G-source data/originals/._.DS_Store
- Figure 2-figure supplement 2-source data 1/Figure 2-figure supplement 2G-source data/originals/HUVEC Pak1-PBD.jpg
- __MACOSX/Figure 2-figure supplement 2-source data 1/Figure 2-figure supplement 2G-source data/originals/._HUVEC Pak1-PBD.jpg
- Figure 2-figure supplement 2-source data 1/Figure 2-figure supplement 2G-source data/originals/originals/
- Figure 2-figure supplement 2-source data 1/Figure 2-figure supplement 2G-source data/originals/originals/.DS_Store
- __MACOSX/Figure 2-figure supplement 2-source data 1/Figure 2-figure supplement 2G-source data/originals/originals/
- __MACOSX/Figure 2-figure supplement 2-source data 1/Figure 2-figure supplement 2G-source data/originals/originals/._.DS_Store
- Figure 2-figure supplement 2-source data 1/Figure 2-figure supplement 2G-source data/originals/originals/Cdc42 Active/
- Figure 2-figure supplement 2-source data 1/Figure 2-figure supplement 2G-source data/originals/originals/Cdc42 Active/.DS_Store
- __MACOSX/Figure 2-figure supplement 2-source data 1/Figure 2-figure supplement 2G-source data/originals/originals/Cdc42 Active/
- __MACOSX/Figure 2-figure supplement 2-source data 1/Figure 2-figure supplement 2G-source data/originals/originals/Cdc42 Active/._.DS_Store
- Figure 2-figure supplement 2-source data 1/Figure 2-figure supplement 2G-source data/originals/originals/Cdc42 Active/220412 Cdc42 active_05.scn
- __MACOSX/Figure 2-figure supplement 2-source data 1/Figure 2-figure supplement 2G-source data/originals/originals/Cdc42 Active/._220412 Cdc42 active_05.scn
- Figure 2-figure supplement 2-source data 1/Figure 2-figure supplement 2G-source data/originals/originals/Cdc42 TCL/
- Figure 2-figure supplement 2-source data 1/Figure 2-figure supplement 2G-source data/originals/originals/Cdc42 TCL/.DS_Store
- __MACOSX/Figure 2-figure supplement 2-source data 1/Figure 2-figure supplement 2G-source data/originals/originals/Cdc42 TCL/
- __MACOSX/Figure 2-figure supplement 2-source data 1/Figure 2-figure supplement 2G-source data/originals/originals/Cdc42 TCL/._.DS_Store
- Figure 2-figure supplement 2-source data 1/Figure 2-figure supplement 2G-source data/originals/originals/Cdc42 TCL/220412 Cdc42 active_28.scn
- __MACOSX/Figure 2-figure supplement 2-source data 1/Figure 2-figure supplement 2G-source data/originals/originals/Cdc42 TCL/._220412 Cdc42 active_28.scn
- Figure 2-figure supplement 2-source data 1/Figure 2-figure supplement 2G-source data/originals/originals/ERK3 Active/
- Figure 2-figure supplement 2-source data 1/Figure 2-figure supplement 2G-source data/originals/originals/ERK3 Active/.DS_Store
- __MACOSX/Figure 2-figure supplement 2-source data 1/Figure 2-figure supplement 2G-source data/originals/originals/ERK3 Active/
- __MACOSX/Figure 2-figure supplement 2-source data 1/Figure 2-figure supplement 2G-source data/originals/originals/ERK3 Active/._.DS_Store
- Figure 2-figure supplement 2-source data 1/Figure 2-figure supplement 2G-source data/originals/originals/ERK3 Active/220412 ERK3 reprobed_45.scn
- __MACOSX/Figure 2-figure supplement 2-source data 1/Figure 2-figure supplement 2G-source data/originals/originals/ERK3 Active/._220412 ERK3 reprobed_45.scn
- Figure 2-figure supplement 2-source data 1/Figure 2-figure supplement 2G-source data/originals/originals/ERK3 TCL/
- Figure 2-figure supplement 2-source data 1/Figure 2-figure supplement 2G-source data/originals/originals/ERK3 TCL/.DS_Store
- __MACOSX/Figure 2-figure supplement 2-source data 1/Figure 2-figure supplement 2G-source data/originals/originals/ERK3 TCL/
- __MACOSX/Figure 2-figure supplement 2-source data 1/Figure 2-figure supplement 2G-source data/originals/originals/ERK3 TCL/._.DS_Store
- Figure 2-figure supplement 2-source data 1/Figure 2-figure supplement 2G-source data/originals/originals/ERK3 TCL/220412 ERK3 reprobed_44.scn
- __MACOSX/Figure 2-figure supplement 2-source data 1/Figure 2-figure supplement 2G-source data/originals/originals/ERK3 TCL/._220412 ERK3 reprobed_44.scn
- Figure 2-figure supplement 2-source data 1/Figure 2-figure supplement 2G-source data/originals/originals/Rac1 Active/
- Figure 2-figure supplement 2-source data 1/Figure 2-figure supplement 2G-source data/originals/originals/Rac1 Active/.DS_Store
- __MACOSX/Figure 2-figure supplement 2-source data 1/Figure 2-figure supplement 2G-source data/originals/originals/Rac1 Active/
- __MACOSX/Figure 2-figure supplement 2-source data 1/Figure 2-figure supplement 2G-source data/originals/originals/Rac1 Active/._.DS_Store
- Figure 2-figure supplement 2-source data 1/Figure 2-figure supplement 2G-source data/originals/originals/Rac1 Active/220413 RAC1_39.scn
- __MACOSX/Figure 2-figure supplement 2-source data 1/Figure 2-figure supplement 2G-source data/originals/originals/Rac1 Active/._220413 RAC1_39.scn
- Figure 2-figure supplement 2-source data 1/Figure 2-figure supplement 2G-source data/originals/originals/Rac1 TCL/
- Figure 2-figure supplement 2-source data 1/Figure 2-figure supplement 2G-source data/originals/originals/Rac1 TCL/.DS_Store
- __MACOSX/Figure 2-figure supplement 2-source data 1/Figure 2-figure supplement 2G-source data/originals/originals/Rac1 TCL/
- __MACOSX/Figure 2-figure supplement 2-source data 1/Figure 2-figure supplement 2G-source data/originals/originals/Rac1 TCL/._.DS_Store
- Figure 2-figure supplement 2-source data 1/Figure 2-figure supplement 2G-source data/originals/originals/Rac1 TCL/220413 RAC1_02.scn
- __MACOSX/Figure 2-figure supplement 2-source data 1/Figure 2-figure supplement 2G-source data/originals/originals/Rac1 TCL/._220413 RAC1_02.scn
