# Supplementary material for: ERK3/MAPK6 dictates CDC42/RAC1 activity and ARP2/3-dependent actin polymerization
Source: eLife. 2023 Apr 14;12:e85167. doi: 10.7554/eLife.85167 (PMC10191626; doi:10.7554/eLife.85167)
Supplement: Figure 2—figure supplement 3—source data 1. [file elife-85167-fig2-figsupp3-data1.zip]

Archive with 33 entries (20 files):
- Figure 2-figure supplement 3-source data/
- Figure 2-figure supplement 3-source data/.DS_Store
- __MACOSX/
- __MACOSX/Figure 2-figure supplement 3-source data/
- __MACOSX/Figure 2-figure supplement 3-source data/._.DS_Store
- Figure 2-figure supplement 3-source data/Figure 2-figure supplement 3.pdf
- __MACOSX/Figure 2-figure supplement 3-source data/._Figure 2-figure supplement 3.pdf
- Figure 2-figure supplement 3-source data/originals/
- Figure 2-figure supplement 3-source data/originals/.DS_Store
- __MACOSX/Figure 2-figure supplement 3-source data/originals/
- __MACOSX/Figure 2-figure supplement 3-source data/originals/._.DS_Store
- Figure 2-figure supplement 3-source data/originals/Cdc42/
- Figure 2-figure supplement 3-source data/originals/Cdc42/.DS_Store
- __MACOSX/Figure 2-figure supplement 3-source data/originals/Cdc42/
- __MACOSX/Figure 2-figure supplement 3-source data/originals/Cdc42/._.DS_Store
- Figure 2-figure supplement 3-source data/originals/Cdc42/Cdc42 Chemidoc Touch Images 2021-02-22_13.42.19/
- Figure 2-figure supplement 3-source data/originals/Cdc42/Cdc42 Chemidoc Touch Images 2021-02-22_13.42.19/.DS_Store
- __MACOSX/Figure 2-figure supplement 3-source data/originals/Cdc42/Cdc42 Chemidoc Touch Images 2021-02-22_13.42.19/
- __MACOSX/Figure 2-figure supplement 3-source data/originals/Cdc42/Cdc42 Chemidoc Touch Images 2021-02-22_13.42.19/._.DS_Store
- Figure 2-figure supplement 3-source data/originals/Cdc42/Cdc42 Chemidoc Touch Images 2021-02-22_13.42.19/210222 Cdc42 active_02.scn
- __MACOSX/Figure 2-figure supplement 3-source data/originals/Cdc42/Cdc42 Chemidoc Touch Images 2021-02-22_13.42.19/._210222 Cdc42 active_02.scn
- Figure 2-figure supplement 3-source data/originals/Ponceau S Pak1-PBD.jpg
- __MACOSX/Figure 2-figure supplement 3-source data/originals/._Ponceau S Pak1-PBD.jpg
- Figure 2-figure supplement 3-source data/originals/Rac1/
- Figure 2-figure supplement 3-source data/originals/Rac1/.DS_Store
- __MACOSX/Figure 2-figure supplement 3-source data/originals/Rac1/
- __MACOSX/Figure 2-figure supplement 3-source data/originals/Rac1/._.DS_Store
- Figure 2-figure supplement 3-source data/originals/Rac1/Rac1 Chemidoc Touch Images 2021-02-22_13.43.51/
- Figure 2-figure supplement 3-source data/originals/Rac1/Rac1 Chemidoc Touch Images 2021-02-22_13.43.51/.DS_Store
- __MACOSX/Figure 2-figure supplement 3-source data/originals/Rac1/Rac1 Chemidoc Touch Images 2021-02-22_13.43.51/
- __MACOSX/Figure 2-figure supplement 3-source data/originals/Rac1/Rac1 Chemidoc Touch Images 2021-02-22_13.43.51/._.DS_Store
- Figure 2-figure supplement 3-source data/originals/Rac1/Rac1 Chemidoc Touch Images 2021-02-22_13.43.51/210222 Rac1 active_01.scn
- __MACOSX/Figure 2-figure supplement 3-source data/originals/Rac1/Rac1 Chemidoc Touch Images 2021-02-22_13.43.51/._210222 Rac1 active_01.scn
