# Supplementary material for: ERK3/MAPK6 dictates CDC42/RAC1 activity and ARP2/3-dependent actin polymerization
Source: eLife. 2023 Apr 14;12:e85167. doi: 10.7554/eLife.85167 (PMC10191626; doi:10.7554/eLife.85167)
Supplement: Figure 2—figure supplement 4—source data 1. [file elife-85167-fig2-figsupp4-data1.zip]

Archive with 41 entries (26 files):
- Figure 2-figure supplement 4-source data/
- Figure 2-figure supplement 4-source data/.DS_Store
- __MACOSX/
- __MACOSX/Figure 2-figure supplement 4-source data/
- __MACOSX/Figure 2-figure supplement 4-source data/._.DS_Store
- Figure 2-figure supplement 4-source data/Figure 2-figure supplement 4.pptx
- __MACOSX/Figure 2-figure supplement 4-source data/._Figure 2-figure supplement 4.pptx
- Figure 2-figure supplement 4-source data/originals/
- Figure 2-figure supplement 4-source data/originals/.DS_Store
- __MACOSX/Figure 2-figure supplement 4-source data/originals/
- __MACOSX/Figure 2-figure supplement 4-source data/originals/._.DS_Store
- Figure 2-figure supplement 4-source data/originals/Cdc42 input.jpg
- __MACOSX/Figure 2-figure supplement 4-source data/originals/._Cdc42 input.jpg
- Figure 2-figure supplement 4-source data/originals/Cdc42 pulldown.jpg
- __MACOSX/Figure 2-figure supplement 4-source data/originals/._Cdc42 pulldown.jpg
- Figure 2-figure supplement 4-source data/originals/originals/
- Figure 2-figure supplement 4-source data/originals/originals/Cdc42 PD/
- Figure 2-figure supplement 4-source data/originals/originals/Cdc42 PD/.DS_Store
- __MACOSX/Figure 2-figure supplement 4-source data/originals/originals/
- __MACOSX/Figure 2-figure supplement 4-source data/originals/originals/Cdc42 PD/
- __MACOSX/Figure 2-figure supplement 4-source data/originals/originals/Cdc42 PD/._.DS_Store
- Figure 2-figure supplement 4-source data/originals/originals/Cdc42 PD/211111 Cdc42_4.scn
- __MACOSX/Figure 2-figure supplement 4-source data/originals/originals/Cdc42 PD/._211111 Cdc42_4.scn
- Figure 2-figure supplement 4-source data/originals/originals/Cdc42 supernatant/
- Figure 2-figure supplement 4-source data/originals/originals/Cdc42 supernatant/.DS_Store
- __MACOSX/Figure 2-figure supplement 4-source data/originals/originals/Cdc42 supernatant/
- __MACOSX/Figure 2-figure supplement 4-source data/originals/originals/Cdc42 supernatant/._.DS_Store
- Figure 2-figure supplement 4-source data/originals/originals/Cdc42 supernatant/211111 Cdc42_4.scn
- __MACOSX/Figure 2-figure supplement 4-source data/originals/originals/Cdc42 supernatant/._211111 Cdc42_4.scn
- Figure 2-figure supplement 4-source data/originals/originals/ERK3 PD/
- Figure 2-figure supplement 4-source data/originals/originals/ERK3 PD/.DS_Store
- __MACOSX/Figure 2-figure supplement 4-source data/originals/originals/ERK3 PD/
- __MACOSX/Figure 2-figure supplement 4-source data/originals/originals/ERK3 PD/._.DS_Store
- Figure 2-figure supplement 4-source data/originals/originals/ERK3 PD/211111 ERK3 pulldown_1.scn
- __MACOSX/Figure 2-figure supplement 4-source data/originals/originals/ERK3 PD/._211111 ERK3 pulldown_1.scn
- Figure 2-figure supplement 4-source data/originals/originals/ERK3 supernatant/
- Figure 2-figure supplement 4-source data/originals/originals/ERK3 supernatant/.DS_Store
- __MACOSX/Figure 2-figure supplement 4-source data/originals/originals/ERK3 supernatant/
- __MACOSX/Figure 2-figure supplement 4-source data/originals/originals/ERK3 supernatant/._.DS_Store
- Figure 2-figure supplement 4-source data/originals/originals/ERK3 supernatant/211111 ERK3 input_2.scn
- __MACOSX/Figure 2-figure supplement 4-source data/originals/originals/ERK3 supernatant/._211111 ERK3 input_2.scn
