# Supplementary material for: ERK3/MAPK6 dictates CDC42/RAC1 activity and ARP2/3-dependent actin polymerization
Source: eLife. 2023 Apr 14;12:e85167. doi: 10.7554/eLife.85167 (PMC10191626; doi:10.7554/eLife.85167)
Supplement: Figure 3—source data 1. [file elife-85167-fig3-data1.zip]

Archive with 41 entries (24 files):
- Figure 3-source data 1/
- Figure 3-source data 1/.DS_Store
- __MACOSX/
- __MACOSX/Figure 3-source data 1/
- __MACOSX/Figure 3-source data 1/._.DS_Store
- Figure 3-source data 1/Figure 3B-source data/
- Figure 3-source data 1/Figure 3B-source data/.DS_Store
- __MACOSX/Figure 3-source data 1/Figure 3B-source data/
- __MACOSX/Figure 3-source data 1/Figure 3B-source data/._.DS_Store
- Figure 3-source data 1/Figure 3B-source data/originals/
- Figure 3-source data 1/Figure 3B-source data/originals/.DS_Store
- __MACOSX/Figure 3-source data 1/Figure 3B-source data/originals/
- __MACOSX/Figure 3-source data 1/Figure 3B-source data/originals/._.DS_Store
- Figure 3-source data 1/Figure 3B-source data/originals/Cdc42 GTP/
- Figure 3-source data 1/Figure 3B-source data/originals/Cdc42 GTP/.DS_Store
- __MACOSX/Figure 3-source data 1/Figure 3B-source data/originals/Cdc42 GTP/
- __MACOSX/Figure 3-source data 1/Figure 3B-source data/originals/Cdc42 GTP/._.DS_Store
- Figure 3-source data 1/Figure 3B-source data/originals/Cdc42 GTP/Chemidoc Touch Images 2021-06-30_17.12.16/
- Figure 3-source data 1/Figure 3B-source data/originals/Cdc42 GTP/Chemidoc Touch Images 2021-06-30_17.12.16/.DS_Store
- __MACOSX/Figure 3-source data 1/Figure 3B-source data/originals/Cdc42 GTP/Chemidoc Touch Images 2021-06-30_17.12.16/
- __MACOSX/Figure 3-source data 1/Figure 3B-source data/originals/Cdc42 GTP/Chemidoc Touch Images 2021-06-30_17.12.16/._.DS_Store
- Figure 3-source data 1/Figure 3B-source data/originals/Cdc42 GTP/Chemidoc Touch Images 2021-06-30_17.12.16/210630 Rac1 Cdc42_08.scn
- __MACOSX/Figure 3-source data 1/Figure 3B-source data/originals/Cdc42 GTP/Chemidoc Touch Images 2021-06-30_17.12.16/._210630 Rac1 Cdc42_08.scn
- Figure 3-source data 1/Figure 3B-source data/originals/Pak-PBD Ponceau S.jpg
- __MACOSX/Figure 3-source data 1/Figure 3B-source data/originals/._Pak-PBD Ponceau S.jpg
- Figure 3-source data 1/Figure 3D-source data/
- Figure 3-source data 1/Figure 3D-source data/.DS_Store
- __MACOSX/Figure 3-source data 1/Figure 3D-source data/
- __MACOSX/Figure 3-source data 1/Figure 3D-source data/._.DS_Store
- Figure 3-source data 1/Figure 3D-source data/originals/
- Figure 3-source data 1/Figure 3D-source data/originals/ Rac1 Chemidoc Touch Images 2021-06-16_11.22.49/
- Figure 3-source data 1/Figure 3D-source data/originals/ Rac1 Chemidoc Touch Images 2021-06-16_11.22.49/.DS_Store
- __MACOSX/Figure 3-source data 1/Figure 3D-source data/originals/
- __MACOSX/Figure 3-source data 1/Figure 3D-source data/originals/ Rac1 Chemidoc Touch Images 2021-06-16_11.22.49/
- __MACOSX/Figure 3-source data 1/Figure 3D-source data/originals/ Rac1 Chemidoc Touch Images 2021-06-16_11.22.49/._.DS_Store
- Figure 3-source data 1/Figure 3D-source data/originals/ Rac1 Chemidoc Touch Images 2021-06-16_11.22.49/210616 Rac1_05.scn
- __MACOSX/Figure 3-source data 1/Figure 3D-source data/originals/ Rac1 Chemidoc Touch Images 2021-06-16_11.22.49/._210616 Rac1_05.scn
- Figure 3-source data 1/Figure 3D-source data/originals/.DS_Store
- __MACOSX/Figure 3-source data 1/Figure 3D-source data/originals/._.DS_Store
- Figure 3-source data 1/Figure 3D-source data/originals/Pak1-PBD Ponceau S.jpg
- __MACOSX/Figure 3-source data 1/Figure 3D-source data/originals/._Pak1-PBD Ponceau S.jpg
