# Supplementary material for: ERK3/MAPK6 dictates CDC42/RAC1 activity and ARP2/3-dependent actin polymerization
Source: eLife. 2023 Apr 14;12:e85167. doi: 10.7554/eLife.85167 (PMC10191626; doi:10.7554/eLife.85167)
Supplement: Figure 3—figure supplement 1—source data 2. [file elife-85167-fig3-figsupp1-data2.zip]

Archive with 88 entries (54 files):
- Figure 3-figure supplement 1-source data 2/
- Figure 3-figure supplement 1-source data 2/.DS_Store
- __MACOSX/
- __MACOSX/Figure 3-figure supplement 1-source data 2/
- __MACOSX/Figure 3-figure supplement 1-source data 2/._.DS_Store
- Figure 3-figure supplement 1-source data 2/Originals/
- Figure 3-figure supplement 1-source data 2/Originals/.DS_Store
- __MACOSX/Figure 3-figure supplement 1-source data 2/Originals/
- __MACOSX/Figure 3-figure supplement 1-source data 2/Originals/._.DS_Store
- Figure 3-figure supplement 1-source data 2/Originals/MBP substrate/
- Figure 3-figure supplement 1-source data 2/Originals/MBP substrate/.DS_Store
- __MACOSX/Figure 3-figure supplement 1-source data 2/Originals/MBP substrate/
- __MACOSX/Figure 3-figure supplement 1-source data 2/Originals/MBP substrate/._.DS_Store
- Figure 3-figure supplement 1-source data 2/Originals/MBP substrate/ERK3/
- Figure 3-figure supplement 1-source data 2/Originals/MBP substrate/ERK3 kinase domain/
- Figure 3-figure supplement 1-source data 2/Originals/MBP substrate/ERK3 kinase domain/220426 in vitro ERK3_2.scn
- __MACOSX/Figure 3-figure supplement 1-source data 2/Originals/MBP substrate/ERK3 kinase domain/
- __MACOSX/Figure 3-figure supplement 1-source data 2/Originals/MBP substrate/ERK3 kinase domain/._220426 in vitro ERK3_2.scn
- Figure 3-figure supplement 1-source data 2/Originals/MBP substrate/ERK3 kinase domain/220426 in vitro ERK3_2.tif
- __MACOSX/Figure 3-figure supplement 1-source data 2/Originals/MBP substrate/ERK3 kinase domain/._220426 in vitro ERK3_2.tif
- Figure 3-figure supplement 1-source data 2/Originals/MBP substrate/MBP/
- Figure 3-figure supplement 1-source data 2/Originals/MBP substrate/MBP/.DS_Store
- __MACOSX/Figure 3-figure supplement 1-source data 2/Originals/MBP substrate/MBP/
- __MACOSX/Figure 3-figure supplement 1-source data 2/Originals/MBP substrate/MBP/._.DS_Store
- Figure 3-figure supplement 1-source data 2/Originals/MBP substrate/MBP/220404 in vtro MBP_1.scn
- __MACOSX/Figure 3-figure supplement 1-source data 2/Originals/MBP substrate/MBP/._220404 in vtro MBP_1.scn
- Figure 3-figure supplement 1-source data 2/Originals/MBP substrate/MBP/220404 in vtro MBP_1.tif
- __MACOSX/Figure 3-figure supplement 1-source data 2/Originals/MBP substrate/MBP/._220404 in vtro MBP_1.tif
- Figure 3-figure supplement 1-source data 2/Originals/MBP substrate/pSer/
- Figure 3-figure supplement 1-source data 2/Originals/MBP substrate/pSer/220331 in vitro pSER_36.scn
- __MACOSX/Figure 3-figure supplement 1-source data 2/Originals/MBP substrate/pSer/
- __MACOSX/Figure 3-figure supplement 1-source data 2/Originals/MBP substrate/pSer/._220331 in vitro pSER_36.scn
- Figure 3-figure supplement 1-source data 2/Originals/MBP substrate/pSer/220331 in vitro pSER_36.tif
- __MACOSX/Figure 3-figure supplement 1-source data 2/Originals/MBP substrate/pSer/._220331 in vitro pSER_36.tif
- Figure 3-figure supplement 1-source data 2/Originals/MBP substrate/pThr/
- Figure 3-figure supplement 1-source data 2/Originals/MBP substrate/pThr/220401 pTHR_1.scn
- __MACOSX/Figure 3-figure supplement 1-source data 2/Originals/MBP substrate/pThr/
- __MACOSX/Figure 3-figure supplement 1-source data 2/Originals/MBP substrate/pThr/._220401 pTHR_1.scn
- Figure 3-figure supplement 1-source data 2/Originals/MBP substrate/pThr/220401 pTHR_9 pThr.tif
- __MACOSX/Figure 3-figure supplement 1-source data 2/Originals/MBP substrate/pThr/._220401 pTHR_9 pThr.tif
- Figure 3-figure supplement 1-source data 2/Originals/MK5 substrate/
- Figure 3-figure supplement 1-source data 2/Originals/MK5 substrate/.DS_Store
- __MACOSX/Figure 3-figure supplement 1-source data 2/Originals/MK5 substrate/
- __MACOSX/Figure 3-figure supplement 1-source data 2/Originals/MK5 substrate/._.DS_Store
- Figure 3-figure supplement 1-source data 2/Originals/MK5 substrate/ERK3/
- Figure 3-figure supplement 1-source data 2/Originals/MK5 substrate/ERK3/.DS_Store
- __MACOSX/Figure 3-figure supplement 1-source data 2/Originals/MK5 substrate/ERK3/
- __MACOSX/Figure 3-figure supplement 1-source data 2/Originals/MK5 substrate/ERK3/._.DS_Store
- Figure 3-figure supplement 1-source data 2/Originals/MK5 substrate/ERK3/220401 in vitro ERK3_1 originals.tif
- __MACOSX/Figure 3-figure supplement 1-source data 2/Originals/MK5 substrate/ERK3/._220401 in vitro ERK3_1 originals.tif
- Figure 3-figure supplement 1-source data 2/Originals/MK5 substrate/ERK3/originals/
- Figure 3-figure supplement 1-source data 2/Originals/MK5 substrate/ERK3/originals/220401 in vitro ERK3_1.scn
- __MACOSX/Figure 3-figure supplement 1-source data 2/Originals/MK5 substrate/ERK3/originals/
- __MACOSX/Figure 3-figure supplement 1-source data 2/Originals/MK5 substrate/ERK3/originals/._220401 in vitro ERK3_1.scn
- Figure 3-figure supplement 1-source data 2/Originals/MK5 substrate/ERK3 kinase domain/
- Figure 3-figure supplement 1-source data 2/Originals/MK5 substrate/ERK3 kinase domain/.DS_Store
- __MACOSX/Figure 3-figure supplement 1-source data 2/Originals/MK5 substrate/ERK3 kinase domain/
- __MACOSX/Figure 3-figure supplement 1-source data 2/Originals/MK5 substrate/ERK3 kinase domain/._.DS_Store
- Figure 3-figure supplement 1-source data 2/Originals/MK5 substrate/ERK3 kinase domain/220401 in vitro ERK3_2 ERK3 kinase domain.tif
- __MACOSX/Figure 3-figure supplement 1-source data 2/Originals/MK5 substrate/ERK3 kinase domain/._220401 in vitro ERK3_2 ERK3 kinase domain.tif
- Figure 3-figure supplement 1-source data 2/Originals/MK5 substrate/ERK3 kinase domain/Originals/
- Figure 3-figure supplement 1-source data 2/Originals/MK5 substrate/ERK3 kinase domain/Originals/220401 in vitro ERK3_2.scn
- __MACOSX/Figure 3-figure supplement 1-source data 2/Originals/MK5 substrate/ERK3 kinase domain/Originals/
- __MACOSX/Figure 3-figure supplement 1-source data 2/Originals/MK5 substrate/ERK3 kinase domain/Originals/._220401 in vitro ERK3_2.scn
- Figure 3-figure supplement 1-source data 2/Originals/MK5 substrate/GST/
- Figure 3-figure supplement 1-source data 2/Originals/MK5 substrate/GST/.DS_Store
- __MACOSX/Figure 3-figure supplement 1-source data 2/Originals/MK5 substrate/GST/
- __MACOSX/Figure 3-figure supplement 1-source data 2/Originals/MK5 substrate/GST/._.DS_Store
- Figure 3-figure supplement 1-source data 2/Originals/MK5 substrate/GST/220404 in vitro GST_1.tif
- __MACOSX/Figure 3-figure supplement 1-source data 2/Originals/MK5 substrate/GST/._220404 in vitro GST_1.tif
- Figure 3-figure supplement 1-source data 2/Originals/MK5 substrate/GST/Originals/
- Figure 3-figure supplement 1-source data 2/Originals/MK5 substrate/GST/Originals/220404 in vitro GST_1.scn
- __MACOSX/Figure 3-figure supplement 1-source data 2/Originals/MK5 substrate/GST/Originals/
- __MACOSX/Figure 3-figure supplement 1-source data 2/Originals/MK5 substrate/GST/Originals/._220404 in vitro GST_1.scn
- Figure 3-figure supplement 1-source data 2/Originals/MK5 substrate/MK5/
- Figure 3-figure supplement 1-source data 2/Originals/MK5 substrate/MK5/220401 in vitro MK5 total_1 MK5.tif
- __MACOSX/Figure 3-figure supplement 1-source data 2/Originals/MK5 substrate/MK5/
- __MACOSX/Figure 3-figure supplement 1-source data 2/Originals/MK5 substrate/MK5/._220401 in vitro MK5 total_1 MK5.tif
- Figure 3-figure supplement 1-source data 2/Originals/MK5 substrate/MK5/220401 in vitro MK5 total_1.scn
- __MACOSX/Figure 3-figure supplement 1-source data 2/Originals/MK5 substrate/MK5/._220401 in vitro MK5 total_1.scn
- Figure 3-figure supplement 1-source data 2/Originals/MK5 substrate/pMK5 /
- Figure 3-figure supplement 1-source data 2/Originals/MK5 substrate/pMK5 /.DS_Store
- __MACOSX/Figure 3-figure supplement 1-source data 2/Originals/MK5 substrate/pMK5 /
- __MACOSX/Figure 3-figure supplement 1-source data 2/Originals/MK5 substrate/pMK5 /._.DS_Store
- Figure 3-figure supplement 1-source data 2/Originals/MK5 substrate/pMK5 /220331 in vitro pMK5_01 pMK5.tif
- __MACOSX/Figure 3-figure supplement 1-source data 2/Originals/MK5 substrate/pMK5 /._220331 in vitro pMK5_01 pMK5.tif
- Figure 3-figure supplement 1-source data 2/Originals/MK5 substrate/pMK5 /220331 in vitro pMK5_01.scn
- __MACOSX/Figure 3-figure supplement 1-source data 2/Originals/MK5 substrate/pMK5 /._220331 in vitro pMK5_01.scn
