# Supplementary material for: ERK3/MAPK6 dictates CDC42/RAC1 activity and ARP2/3-dependent actin polymerization
Source: eLife. 2023 Apr 14;12:e85167. doi: 10.7554/eLife.85167 (PMC10191626; doi:10.7554/eLife.85167)
Supplement: Figure 4—source data 1. [file elife-85167-fig4-data1.zip]

Archive with 87 entries (44 files):
- Figure 4-source data 1/
- Figure 4-source data 1/.DS_Store
- __MACOSX/
- __MACOSX/Figure 4-source data 1/
- __MACOSX/Figure 4-source data 1/._.DS_Store
- Figure 4-source data 1/Figure 4A,4B and 4C-source data.pdf
- __MACOSX/Figure 4-source data 1/._Figure 4A,4B and 4C-source data.pdf
- Figure 4-source data 1/Figure 4A-source data/
- Figure 4-source data 1/Figure 4A-source data/.DS_Store
- __MACOSX/Figure 4-source data 1/Figure 4A-source data/
- __MACOSX/Figure 4-source data 1/Figure 4A-source data/._.DS_Store
- Figure 4-source data 1/Figure 4A-source data/originals/
- Figure 4-source data 1/Figure 4A-source data/originals/.DS_Store
- __MACOSX/Figure 4-source data 1/Figure 4A-source data/originals/
- __MACOSX/Figure 4-source data 1/Figure 4A-source data/originals/._.DS_Store
- Figure 4-source data 1/Figure 4A-source data/originals/Active Pulldown/
- Figure 4-source data 1/Figure 4A-source data/originals/Active Pulldown/.DS_Store
- __MACOSX/Figure 4-source data 1/Figure 4A-source data/originals/Active Pulldown/
- __MACOSX/Figure 4-source data 1/Figure 4A-source data/originals/Active Pulldown/._.DS_Store
- Figure 4-source data 1/Figure 4A-source data/originals/Active Pulldown/Cdc42/
- Figure 4-source data 1/Figure 4A-source data/originals/Active Pulldown/Cdc42/210421 Active Cdc42 502_13.scn
- __MACOSX/Figure 4-source data 1/Figure 4A-source data/originals/Active Pulldown/Cdc42/
- __MACOSX/Figure 4-source data 1/Figure 4A-source data/originals/Active Pulldown/Cdc42/._210421 Active Cdc42 502_13.scn
- Figure 4-source data 1/Figure 4A-source data/originals/Active Pulldown/Rac1 /
- Figure 4-source data 1/Figure 4A-source data/originals/Active Pulldown/Rac1 /210420 Ative Rac1_02.scn
- __MACOSX/Figure 4-source data 1/Figure 4A-source data/originals/Active Pulldown/Rac1 /
- __MACOSX/Figure 4-source data 1/Figure 4A-source data/originals/Active Pulldown/Rac1 /._210420 Ative Rac1_02.scn
- Figure 4-source data 1/Figure 4A-source data/originals/TCL/
- Figure 4-source data 1/Figure 4A-source data/originals/TCL/.DS_Store
- __MACOSX/Figure 4-source data 1/Figure 4A-source data/originals/TCL/
- __MACOSX/Figure 4-source data 1/Figure 4A-source data/originals/TCL/._.DS_Store
- Figure 4-source data 1/Figure 4A-source data/originals/TCL/Cdc42/
- Figure 4-source data 1/Figure 4A-source data/originals/TCL/Cdc42/210421 Active Cdc42 502_02.scn
- __MACOSX/Figure 4-source data 1/Figure 4A-source data/originals/TCL/Cdc42/
- __MACOSX/Figure 4-source data 1/Figure 4A-source data/originals/TCL/Cdc42/._210421 Active Cdc42 502_02.scn
- Figure 4-source data 1/Figure 4A-source data/originals/TCL/ERK3/
- Figure 4-source data 1/Figure 4A-source data/originals/TCL/ERK3/210419 active ERK3_09.scn
- __MACOSX/Figure 4-source data 1/Figure 4A-source data/originals/TCL/ERK3/
- __MACOSX/Figure 4-source data 1/Figure 4A-source data/originals/TCL/ERK3/._210419 active ERK3_09.scn
- Figure 4-source data 1/Figure 4A-source data/originals/TCL/Rac1/
- Figure 4-source data 1/Figure 4A-source data/originals/TCL/Rac1/210420 Ative Rac1_01.scn
- __MACOSX/Figure 4-source data 1/Figure 4A-source data/originals/TCL/Rac1/
- __MACOSX/Figure 4-source data 1/Figure 4A-source data/originals/TCL/Rac1/._210420 Ative Rac1_01.scn
- Figure 4-source data 1/Figure 4B-source data/
- Figure 4-source data 1/Figure 4B-source data/.DS_Store
- __MACOSX/Figure 4-source data 1/Figure 4B-source data/
- __MACOSX/Figure 4-source data 1/Figure 4B-source data/._.DS_Store
- Figure 4-source data 1/Figure 4B-source data/originals/
- Figure 4-source data 1/Figure 4B-source data/originals/.DS_Store
- __MACOSX/Figure 4-source data 1/Figure 4B-source data/originals/
- __MACOSX/Figure 4-source data 1/Figure 4B-source data/originals/._.DS_Store
- Figure 4-source data 1/Figure 4B-source data/originals/Cdc42/
- Figure 4-source data 1/Figure 4B-source data/originals/Cdc42/210421 fract Cdc42 502_08.scn
- __MACOSX/Figure 4-source data 1/Figure 4B-source data/originals/Cdc42/
- __MACOSX/Figure 4-source data 1/Figure 4B-source data/originals/Cdc42/._210421 fract Cdc42 502_08.scn
- Figure 4-source data 1/Figure 4B-source data/originals/ERK3/
- Figure 4-source data 1/Figure 4B-source data/originals/ERK3/210419 fract ERK3_05.scn
- __MACOSX/Figure 4-source data 1/Figure 4B-source data/originals/ERK3/
- __MACOSX/Figure 4-source data 1/Figure 4B-source data/originals/ERK3/._210419 fract ERK3_05.scn
- Figure 4-source data 1/Figure 4B-source data/originals/GAPDH/
- Figure 4-source data 1/Figure 4B-source data/originals/GAPDH/210423 fract GAPDH_2.scn
- __MACOSX/Figure 4-source data 1/Figure 4B-source data/originals/GAPDH/
- __MACOSX/Figure 4-source data 1/Figure 4B-source data/originals/GAPDH/._210423 fract GAPDH_2.scn
- Figure 4-source data 1/Figure 4B-source data/originals/NaATPase/
- Figure 4-source data 1/Figure 4B-source data/originals/NaATPase/210422 NaKATPase_3.scn
- __MACOSX/Figure 4-source data 1/Figure 4B-source data/originals/NaATPase/
- __MACOSX/Figure 4-source data 1/Figure 4B-source data/originals/NaATPase/._210422 NaKATPase_3.scn
- Figure 4-source data 1/Figure 4B-source data/originals/Rac1/
- Figure 4-source data 1/Figure 4B-source data/originals/Rac1/210420Fract Rac1_4.scn
- __MACOSX/Figure 4-source data 1/Figure 4B-source data/originals/Rac1/
- __MACOSX/Figure 4-source data 1/Figure 4B-source data/originals/Rac1/._210420Fract Rac1_4.scn
- Figure 4-source data 1/Figure 4C-source data/
- Figure 4-source data 1/Figure 4C-source data/.DS_Store
- __MACOSX/Figure 4-source data 1/Figure 4C-source data/
- __MACOSX/Figure 4-source data 1/Figure 4C-source data/._.DS_Store
- Figure 4-source data 1/Figure 4C-source data/originals/
- Figure 4-source data 1/Figure 4C-source data/originals/.DS_Store
- __MACOSX/Figure 4-source data 1/Figure 4C-source data/originals/
- __MACOSX/Figure 4-source data 1/Figure 4C-source data/originals/._.DS_Store
- Figure 4-source data 1/Figure 4C-source data/originals/Cdc42/
- Figure 4-source data 1/Figure 4C-source data/originals/Cdc42/210420 Cdc42 active C PM_02.scn
- __MACOSX/Figure 4-source data 1/Figure 4C-source data/originals/Cdc42/
- __MACOSX/Figure 4-source data 1/Figure 4C-source data/originals/Cdc42/._210420 Cdc42 active C PM_02.scn
- Figure 4-source data 1/Figure 4C-source data/originals/Rac1/
- Figure 4-source data 1/Figure 4C-source data/originals/Rac1/210420 Rac1 active C PM_04.scn
- __MACOSX/Figure 4-source data 1/Figure 4C-source data/originals/Rac1/
- __MACOSX/Figure 4-source data 1/Figure 4C-source data/originals/Rac1/._210420 Rac1 active C PM_04.scn
