# Supplementary material for: ERK3/MAPK6 dictates CDC42/RAC1 activity and ARP2/3-dependent actin polymerization
Source: eLife. 2023 Apr 14;12:e85167. doi: 10.7554/eLife.85167 (PMC10191626; doi:10.7554/eLife.85167)
Supplement: Figure 4—source data 2. [file elife-85167-fig4-data2.zip]

Archive with 7 entries (4 files):
- Figure 4-source data 2/
- Figure 4-source data 2/Figure 4F and 4G-source data.pzfx
- __MACOSX/
- __MACOSX/Figure 4-source data 2/
- __MACOSX/Figure 4-source data 2/._Figure 4F and 4G-source data.pzfx
- Figure 4-source data 2/Figure 4F and 4G-source data.xlsx
- __MACOSX/Figure 4-source data 2/._Figure 4F and 4G-source data.xlsx
