# Supplementary material for: ERK3/MAPK6 dictates CDC42/RAC1 activity and ARP2/3-dependent actin polymerization
Source: eLife. 2023 Apr 14;12:e85167. doi: 10.7554/eLife.85167 (PMC10191626; doi:10.7554/eLife.85167)
Supplement: Figure 5—source data 1. [file elife-85167-fig5-data1.zip]

Archive with 205 entries (110 files):
- Figure 5-source data 1/
- Figure 5-source data 1/.DS_Store
- __MACOSX/
- __MACOSX/Figure 5-source data 1/
- __MACOSX/Figure 5-source data 1/._.DS_Store
- Figure 5-source data 1/Figure 5B,5C and 5D-source data.pdf
- __MACOSX/Figure 5-source data 1/._Figure 5B,5C and 5D-source data.pdf
- Figure 5-source data 1/Figure 5B-source data/
- Figure 5-source data 1/Figure 5B-source data/.DS_Store
- __MACOSX/Figure 5-source data 1/Figure 5B-source data/
- __MACOSX/Figure 5-source data 1/Figure 5B-source data/._.DS_Store
- Figure 5-source data 1/Figure 5B-source data/originals/
- Figure 5-source data 1/Figure 5B-source data/originals/.DS_Store
- __MACOSX/Figure 5-source data 1/Figure 5B-source data/originals/
- __MACOSX/Figure 5-source data 1/Figure 5B-source data/originals/._.DS_Store
- Figure 5-source data 1/Figure 5B-source data/originals/Ponceau S Active.jpg
- __MACOSX/Figure 5-source data 1/Figure 5B-source data/originals/._Ponceau S Active.jpg
- Figure 5-source data 1/Figure 5B-source data/originals/Ponceau S TCL.jpg
- __MACOSX/Figure 5-source data 1/Figure 5B-source data/originals/._Ponceau S TCL.jpg
- Figure 5-source data 1/Figure 5B-source data/originals/Pull-down/
- Figure 5-source data 1/Figure 5B-source data/originals/Pull-down/.DS_Store
- __MACOSX/Figure 5-source data 1/Figure 5B-source data/originals/Pull-down/
- __MACOSX/Figure 5-source data 1/Figure 5B-source data/originals/Pull-down/._.DS_Store
- Figure 5-source data 1/Figure 5B-source data/originals/Pull-down/ARP2/
- Figure 5-source data 1/Figure 5B-source data/originals/Pull-down/ARP2/ARP2 Chemidoc Touch Images 2020-09-16_11.15.19/
- Figure 5-source data 1/Figure 5B-source data/originals/Pull-down/ARP2/ARP2 Chemidoc Touch Images 2020-09-16_11.15.19/.DS_Store
- __MACOSX/Figure 5-source data 1/Figure 5B-source data/originals/Pull-down/ARP2/
- __MACOSX/Figure 5-source data 1/Figure 5B-source data/originals/Pull-down/ARP2/ARP2 Chemidoc Touch Images 2020-09-16_11.15.19/
- __MACOSX/Figure 5-source data 1/Figure 5B-source data/originals/Pull-down/ARP2/ARP2 Chemidoc Touch Images 2020-09-16_11.15.19/._.DS_Store
- Figure 5-source data 1/Figure 5B-source data/originals/Pull-down/ARP2/ARP2 Chemidoc Touch Images 2020-09-16_11.15.19/200916 ARP2 pulldown_20.scn
- __MACOSX/Figure 5-source data 1/Figure 5B-source data/originals/Pull-down/ARP2/ARP2 Chemidoc Touch Images 2020-09-16_11.15.19/._200916 ARP2 pulldown_20.scn
- Figure 5-source data 1/Figure 5B-source data/originals/Pull-down/ARP3/
- Figure 5-source data 1/Figure 5B-source data/originals/Pull-down/ARP3/ARP3 Chemidoc Touch Images 2020-09-15_11.21.55/
- Figure 5-source data 1/Figure 5B-source data/originals/Pull-down/ARP3/ARP3 Chemidoc Touch Images 2020-09-15_11.21.55/.DS_Store
- __MACOSX/Figure 5-source data 1/Figure 5B-source data/originals/Pull-down/ARP3/
- __MACOSX/Figure 5-source data 1/Figure 5B-source data/originals/Pull-down/ARP3/ARP3 Chemidoc Touch Images 2020-09-15_11.21.55/
- __MACOSX/Figure 5-source data 1/Figure 5B-source data/originals/Pull-down/ARP3/ARP3 Chemidoc Touch Images 2020-09-15_11.21.55/._.DS_Store
- Figure 5-source data 1/Figure 5B-source data/originals/Pull-down/ARP3/ARP3 Chemidoc Touch Images 2020-09-15_11.21.55/200915 ARP3 pulldown_2.scn
- __MACOSX/Figure 5-source data 1/Figure 5B-source data/originals/Pull-down/ARP3/ARP3 Chemidoc Touch Images 2020-09-15_11.21.55/._200915 ARP3 pulldown_2.scn
- Figure 5-source data 1/Figure 5B-source data/originals/Pull-down/ARPC1A/
- Figure 5-source data 1/Figure 5B-source data/originals/Pull-down/ARPC1A/ARPC1A Chemidoc Touch Images 2020-09-17_13.21.01/
- Figure 5-source data 1/Figure 5B-source data/originals/Pull-down/ARPC1A/ARPC1A Chemidoc Touch Images 2020-09-17_13.21.01/.DS_Store
- __MACOSX/Figure 5-source data 1/Figure 5B-source data/originals/Pull-down/ARPC1A/
- __MACOSX/Figure 5-source data 1/Figure 5B-source data/originals/Pull-down/ARPC1A/ARPC1A Chemidoc Touch Images 2020-09-17_13.21.01/
- __MACOSX/Figure 5-source data 1/Figure 5B-source data/originals/Pull-down/ARPC1A/ARPC1A Chemidoc Touch Images 2020-09-17_13.21.01/._.DS_Store
- Figure 5-source data 1/Figure 5B-source data/originals/Pull-down/ARPC1A/ARPC1A Chemidoc Touch Images 2020-09-17_13.21.01/200917 ARPC1A pulldown_25.scn
- __MACOSX/Figure 5-source data 1/Figure 5B-source data/originals/Pull-down/ARPC1A/ARPC1A Chemidoc Touch Images 2020-09-17_13.21.01/._200917 ARPC1A pulldown_25.scn
- Figure 5-source data 1/Figure 5B-source data/originals/Pull-down/Cdc42 GTP/
- Figure 5-source data 1/Figure 5B-source data/originals/Pull-down/Cdc42 GTP/.DS_Store
- __MACOSX/Figure 5-source data 1/Figure 5B-source data/originals/Pull-down/Cdc42 GTP/
- __MACOSX/Figure 5-source data 1/Figure 5B-source data/originals/Pull-down/Cdc42 GTP/._.DS_Store
- Figure 5-source data 1/Figure 5B-source data/originals/Pull-down/Cdc42 GTP/Cdc42 Chemidoc Touch Images 2020-09-16_11.23.39/
- Figure 5-source data 1/Figure 5B-source data/originals/Pull-down/Cdc42 GTP/Cdc42 Chemidoc Touch Images 2020-09-16_11.23.39/.DS_Store
- __MACOSX/Figure 5-source data 1/Figure 5B-source data/originals/Pull-down/Cdc42 GTP/Cdc42 Chemidoc Touch Images 2020-09-16_11.23.39/
- __MACOSX/Figure 5-source data 1/Figure 5B-source data/originals/Pull-down/Cdc42 GTP/Cdc42 Chemidoc Touch Images 2020-09-16_11.23.39/._.DS_Store
- Figure 5-source data 1/Figure 5B-source data/originals/Pull-down/Cdc42 GTP/Cdc42 Chemidoc Touch Images 2020-09-16_11.23.39/200916 Cdc42 pulldown_22.scn
- __MACOSX/Figure 5-source data 1/Figure 5B-source data/originals/Pull-down/Cdc42 GTP/Cdc42 Chemidoc Touch Images 2020-09-16_11.23.39/._200916 Cdc42 pulldown_22.scn
- Figure 5-source data 1/Figure 5B-source data/originals/Pull-down/ERK3/
- Figure 5-source data 1/Figure 5B-source data/originals/Pull-down/ERK3/.DS_Store
- __MACOSX/Figure 5-source data 1/Figure 5B-source data/originals/Pull-down/ERK3/
- __MACOSX/Figure 5-source data 1/Figure 5B-source data/originals/Pull-down/ERK3/._.DS_Store
- Figure 5-source data 1/Figure 5B-source data/originals/Pull-down/ERK3/ERK3 Chemidoc Touch Images 2020-09-21_16.04.49/
- Figure 5-source data 1/Figure 5B-source data/originals/Pull-down/ERK3/ERK3 Chemidoc Touch Images 2020-09-21_16.04.49/.DS_Store
- __MACOSX/Figure 5-source data 1/Figure 5B-source data/originals/Pull-down/ERK3/ERK3 Chemidoc Touch Images 2020-09-21_16.04.49/
- __MACOSX/Figure 5-source data 1/Figure 5B-source data/originals/Pull-down/ERK3/ERK3 Chemidoc Touch Images 2020-09-21_16.04.49/._.DS_Store
- Figure 5-source data 1/Figure 5B-source data/originals/Pull-down/ERK3/ERK3 Chemidoc Touch Images 2020-09-21_16.04.49/200921 ERK3_09.scn
- __MACOSX/Figure 5-source data 1/Figure 5B-source data/originals/Pull-down/ERK3/ERK3 Chemidoc Touch Images 2020-09-21_16.04.49/._200921 ERK3_09.scn
- Figure 5-source data 1/Figure 5B-source data/originals/Pull-down/Rac1 GTP/
- Figure 5-source data 1/Figure 5B-source data/originals/Pull-down/Rac1 GTP/Rac 1 Chemidoc Touch Images 2020-09-15_11.27.32/
- Figure 5-source data 1/Figure 5B-source data/originals/Pull-down/Rac1 GTP/Rac 1 Chemidoc Touch Images 2020-09-15_11.27.32/.DS_Store
- __MACOSX/Figure 5-source data 1/Figure 5B-source data/originals/Pull-down/Rac1 GTP/
- __MACOSX/Figure 5-source data 1/Figure 5B-source data/originals/Pull-down/Rac1 GTP/Rac 1 Chemidoc Touch Images 2020-09-15_11.27.32/
- __MACOSX/Figure 5-source data 1/Figure 5B-source data/originals/Pull-down/Rac1 GTP/Rac 1 Chemidoc Touch Images 2020-09-15_11.27.32/._.DS_Store
- Figure 5-source data 1/Figure 5B-source data/originals/Pull-down/Rac1 GTP/Rac 1 Chemidoc Touch Images 2020-09-15_11.27.32/200915 RAC1 pulldown_13.scn
- __MACOSX/Figure 5-source data 1/Figure 5B-source data/originals/Pull-down/Rac1 GTP/Rac 1 Chemidoc Touch Images 2020-09-15_11.27.32/._200915 RAC1 pulldown_13.scn
- Figure 5-source data 1/Figure 5B-source data/originals/TCL/
- Figure 5-source data 1/Figure 5B-source data/originals/TCL/.DS_Store
- __MACOSX/Figure 5-source data 1/Figure 5B-source data/originals/TCL/
- __MACOSX/Figure 5-source data 1/Figure 5B-source data/originals/TCL/._.DS_Store
- Figure 5-source data 1/Figure 5B-source data/originals/TCL/ARP2/
- Figure 5-source data 1/Figure 5B-source data/originals/TCL/ARP2/ARP2 Chemidoc Touch Images 2020-09-16_11.17.42/
- Figure 5-source data 1/Figure 5B-source data/originals/TCL/ARP2/ARP2 Chemidoc Touch Images 2020-09-16_11.17.42/.DS_Store
- __MACOSX/Figure 5-source data 1/Figure 5B-source data/originals/TCL/ARP2/
- __MACOSX/Figure 5-source data 1/Figure 5B-source data/originals/TCL/ARP2/ARP2 Chemidoc Touch Images 2020-09-16_11.17.42/
- __MACOSX/Figure 5-source data 1/Figure 5B-source data/originals/TCL/ARP2/ARP2 Chemidoc Touch Images 2020-09-16_11.17.42/._.DS_Store
- Figure 5-source data 1/Figure 5B-source data/originals/TCL/ARP2/ARP2 Chemidoc Touch Images 2020-09-16_11.17.42/200916 ARP2 TCL_1.scn
- __MACOSX/Figure 5-source data 1/Figure 5B-source data/originals/TCL/ARP2/ARP2 Chemidoc Touch Images 2020-09-16_11.17.42/._200916 ARP2 TCL_1.scn
- Figure 5-source data 1/Figure 5B-source data/originals/TCL/ARP3/
- Figure 5-source data 1/Figure 5B-source data/originals/TCL/ARP3/ARP3 Chemidoc Touch Images 2020-09-15_11.03.20/
- Figure 5-source data 1/Figure 5B-source data/originals/TCL/ARP3/ARP3 Chemidoc Touch Images 2020-09-15_11.03.20/.DS_Store
- __MACOSX/Figure 5-source data 1/Figure 5B-source data/originals/TCL/ARP3/
- __MACOSX/Figure 5-source data 1/Figure 5B-source data/originals/TCL/ARP3/ARP3 Chemidoc Touch Images 2020-09-15_11.03.20/
- __MACOSX/Figure 5-source data 1/Figure 5B-source data/originals/TCL/ARP3/ARP3 Chemidoc Touch Images 2020-09-15_11.03.20/._.DS_Store
- Figure 5-source data 1/Figure 5B-source data/originals/TCL/ARP3/ARP3 Chemidoc Touch Images 2020-09-15_11.03.20/200915 ARP3 TCL_2.scn
- __MACOSX/Figure 5-source data 1/Figure 5B-source data/originals/TCL/ARP3/ARP3 Chemidoc Touch Images 2020-09-15_11.03.20/._200915 ARP3 TCL_2.scn
- Figure 5-source data 1/Figure 5B-source data/originals/TCL/ARPC1A/
- Figure 5-source data 1/Figure 5B-source data/originals/TCL/ARPC1A/ARPC1A Chemidoc Touch Images 2020-09-17_13.13.45/
- Figure 5-source data 1/Figure 5B-source data/originals/TCL/ARPC1A/ARPC1A Chemidoc Touch Images 2020-09-17_13.13.45/.DS_Store
- __MACOSX/Figure 5-source data 1/Figure 5B-source data/originals/TCL/ARPC1A/
- __MACOSX/Figure 5-source data 1/Figure 5B-source data/originals/TCL/ARPC1A/ARPC1A Chemidoc Touch Images 2020-09-17_13.13.45/
- __MACOSX/Figure 5-source data 1/Figure 5B-source data/originals/TCL/ARPC1A/ARPC1A Chemidoc Touch Images 2020-09-17_13.13.45/._.DS_Store
- Figure 5-source data 1/Figure 5B-source data/originals/TCL/ARPC1A/ARPC1A Chemidoc Touch Images 2020-09-17_13.13.45/200917 ARPC1A TCL_2.scn
- __MACOSX/Figure 5-source data 1/Figure 5B-source data/originals/TCL/ARPC1A/ARPC1A Chemidoc Touch Images 2020-09-17_13.13.45/._200917 ARPC1A TCL_2.scn
- Figure 5-source data 1/Figure 5B-source data/originals/TCL/Cdc42/
- Figure 5-source data 1/Figure 5B-source data/originals/TCL/Cdc42/.DS_Store
- __MACOSX/Figure 5-source data 1/Figure 5B-source data/originals/TCL/Cdc42/
- __MACOSX/Figure 5-source data 1/Figure 5B-source data/originals/TCL/Cdc42/._.DS_Store
- Figure 5-source data 1/Figure 5B-source data/originals/TCL/Cdc42/Cdc42 Chemidoc Touch Images 2020-09-16_11.26.05/
- Figure 5-source data 1/Figure 5B-source data/originals/TCL/Cdc42/Cdc42 Chemidoc Touch Images 2020-09-16_11.26.05/.DS_Store
- __MACOSX/Figure 5-source data 1/Figure 5B-source data/originals/TCL/Cdc42/Cdc42 Chemidoc Touch Images 2020-09-16_11.26.05/
- __MACOSX/Figure 5-source data 1/Figure 5B-source data/originals/TCL/Cdc42/Cdc42 Chemidoc Touch Images 2020-09-16_11.26.05/._.DS_Store
- Figure 5-source data 1/Figure 5B-source data/originals/TCL/Cdc42/Cdc42 Chemidoc Touch Images 2020-09-16_11.26.05/200916 Cdc42 TCL_1.scn
- __MACOSX/Figure 5-source data 1/Figure 5B-source data/originals/TCL/Cdc42/Cdc42 Chemidoc Touch Images 2020-09-16_11.26.05/._200916 Cdc42 TCL_1.scn
- Figure 5-source data 1/Figure 5B-source data/originals/TCL/ERK3/
- Figure 5-source data 1/Figure 5B-source data/originals/TCL/ERK3/.DS_Store
- __MACOSX/Figure 5-source data 1/Figure 5B-source data/originals/TCL/ERK3/
- __MACOSX/Figure 5-source data 1/Figure 5B-source data/originals/TCL/ERK3/._.DS_Store
- Figure 5-source data 1/Figure 5B-source data/originals/TCL/ERK3/ERK3 Chemidoc Touch Images 2020-09-16_11.11.45/
- Figure 5-source data 1/Figure 5B-source data/originals/TCL/ERK3/ERK3 Chemidoc Touch Images 2020-09-16_11.11.45/.DS_Store
- __MACOSX/Figure 5-source data 1/Figure 5B-source data/originals/TCL/ERK3/ERK3 Chemidoc Touch Images 2020-09-16_11.11.45/
- __MACOSX/Figure 5-source data 1/Figure 5B-source data/originals/TCL/ERK3/ERK3 Chemidoc Touch Images 2020-09-16_11.11.45/._.DS_Store
- Figure 5-source data 1/Figure 5B-source data/originals/TCL/ERK3/ERK3 Chemidoc Touch Images 2020-09-16_11.11.45/200916 ERK3 TCL_05.scn
- __MACOSX/Figure 5-source data 1/Figure 5B-source data/originals/TCL/ERK3/ERK3 Chemidoc Touch Images 2020-09-16_11.11.45/._200916 ERK3 TCL_05.scn
- Figure 5-source data 1/Figure 5B-source data/originals/TCL/Rac1/
- Figure 5-source data 1/Figure 5B-source data/originals/TCL/Rac1/Rac1 Chemidoc Touch Images 2020-09-15_11.06.21/
- Figure 5-source data 1/Figure 5B-source data/originals/TCL/Rac1/Rac1 Chemidoc Touch Images 2020-09-15_11.06.21/.DS_Store
- __MACOSX/Figure 5-source data 1/Figure 5B-source data/originals/TCL/Rac1/
- __MACOSX/Figure 5-source data 1/Figure 5B-source data/originals/TCL/Rac1/Rac1 Chemidoc Touch Images 2020-09-15_11.06.21/
- __MACOSX/Figure 5-source data 1/Figure 5B-source data/originals/TCL/Rac1/Rac1 Chemidoc Touch Images 2020-09-15_11.06.21/._.DS_Store
- Figure 5-source data 1/Figure 5B-source data/originals/TCL/Rac1/Rac1 Chemidoc Touch Images 2020-09-15_11.06.21/200915 RAC1 TCL_1.scn
- __MACOSX/Figure 5-source data 1/Figure 5B-source data/originals/TCL/Rac1/Rac1 Chemidoc Touch Images 2020-09-15_11.06.21/._200915 RAC1 TCL_1.scn
- Figure 5-source data 1/Figure 5C-source data/
- Figure 5-source data 1/Figure 5C-source data/.DS_Store
- __MACOSX/Figure 5-source data 1/Figure 5C-source data/
- __MACOSX/Figure 5-source data 1/Figure 5C-source data/._.DS_Store
- Figure 5-source data 1/Figure 5C-source data/originals/
- Figure 5-source data 1/Figure 5C-source data/originals/.DS_Store
- __MACOSX/Figure 5-source data 1/Figure 5C-source data/originals/
- __MACOSX/Figure 5-source data 1/Figure 5C-source data/originals/._.DS_Store
- Figure 5-source data 1/Figure 5C-source data/originals/Actin/
- Figure 5-source data 1/Figure 5C-source data/originals/Actin/Actin HRP Chemidoc Touch Images 2021-09-02_09.47.48/
- Figure 5-source data 1/Figure 5C-source data/originals/Actin/Actin HRP Chemidoc Touch Images 2021-09-02_09.47.48/.DS_Store
- __MACOSX/Figure 5-source data 1/Figure 5C-source data/originals/Actin/
- __MACOSX/Figure 5-source data 1/Figure 5C-source data/originals/Actin/Actin HRP Chemidoc Touch Images 2021-09-02_09.47.48/
- __MACOSX/Figure 5-source data 1/Figure 5C-source data/originals/Actin/Actin HRP Chemidoc Touch Images 2021-09-02_09.47.48/._.DS_Store
- Figure 5-source data 1/Figure 5C-source data/originals/Actin/Actin HRP Chemidoc Touch Images 2021-09-02_09.47.48/210902 ACTIN reprobed_3.scn
- __MACOSX/Figure 5-source data 1/Figure 5C-source data/originals/Actin/Actin HRP Chemidoc Touch Images 2021-09-02_09.47.48/._210902 ACTIN reprobed_3.scn
- Figure 5-source data 1/Figure 5C-source data/originals/ERK3/
- Figure 5-source data 1/Figure 5C-source data/originals/ERK3/.DS_Store
- __MACOSX/Figure 5-source data 1/Figure 5C-source data/originals/ERK3/
- __MACOSX/Figure 5-source data 1/Figure 5C-source data/originals/ERK3/._.DS_Store
- Figure 5-source data 1/Figure 5C-source data/originals/ERK3/ERK3 Chemidoc Touch Images 2020-10-28_11.11.24/
- Figure 5-source data 1/Figure 5C-source data/originals/ERK3/ERK3 Chemidoc Touch Images 2020-10-28_11.11.24/.DS_Store
- __MACOSX/Figure 5-source data 1/Figure 5C-source data/originals/ERK3/ERK3 Chemidoc Touch Images 2020-10-28_11.11.24/
- __MACOSX/Figure 5-source data 1/Figure 5C-source data/originals/ERK3/ERK3 Chemidoc Touch Images 2020-10-28_11.11.24/._.DS_Store
- Figure 5-source data 1/Figure 5C-source data/originals/ERK3/ERK3 Chemidoc Touch Images 2020-10-28_11.11.24/201028 ERK3_02.scn
- __MACOSX/Figure 5-source data 1/Figure 5C-source data/originals/ERK3/ERK3 Chemidoc Touch Images 2020-10-28_11.11.24/._201028 ERK3_02.scn
- Figure 5-source data 1/Figure 5D-source data/
- Figure 5-source data 1/Figure 5D-source data/.DS_Store
- __MACOSX/Figure 5-source data 1/Figure 5D-source data/
- __MACOSX/Figure 5-source data 1/Figure 5D-source data/._.DS_Store
- Figure 5-source data 1/Figure 5D-source data/originals/
- Figure 5-source data 1/Figure 5D-source data/originals/.DS_Store
- __MACOSX/Figure 5-source data 1/Figure 5D-source data/originals/
- __MACOSX/Figure 5-source data 1/Figure 5D-source data/originals/._.DS_Store
- Figure 5-source data 1/Figure 5D-source data/originals/F:G actin/
- Figure 5-source data 1/Figure 5D-source data/originals/F:G actin/.DS_Store
- __MACOSX/Figure 5-source data 1/Figure 5D-source data/originals/F:G actin/
- __MACOSX/Figure 5-source data 1/Figure 5D-source data/originals/F:G actin/._.DS_Store
- Figure 5-source data 1/Figure 5D-source data/originals/F:G actin/F actin/
- Figure 5-source data 1/Figure 5D-source data/originals/F:G actin/F actin/F actin Chemidoc Touch Images 2021-01-21_11.44.07/
- Figure 5-source data 1/Figure 5D-source data/originals/F:G actin/F actin/F actin Chemidoc Touch Images 2021-01-21_11.44.07/.DS_Store
- __MACOSX/Figure 5-source data 1/Figure 5D-source data/originals/F:G actin/F actin/
- __MACOSX/Figure 5-source data 1/Figure 5D-source data/originals/F:G actin/F actin/F actin Chemidoc Touch Images 2021-01-21_11.44.07/
- __MACOSX/Figure 5-source data 1/Figure 5D-source data/originals/F:G actin/F actin/F actin Chemidoc Touch Images 2021-01-21_11.44.07/._.DS_Store
- Figure 5-source data 1/Figure 5D-source data/originals/F:G actin/F actin/F actin Chemidoc Touch Images 2021-01-21_11.44.07/210121 F actin_01.scn
- __MACOSX/Figure 5-source data 1/Figure 5D-source data/originals/F:G actin/F actin/F actin Chemidoc Touch Images 2021-01-21_11.44.07/._210121 F actin_01.scn
- Figure 5-source data 1/Figure 5D-source data/originals/F:G actin/G-actin/
- Figure 5-source data 1/Figure 5D-source data/originals/F:G actin/G-actin/G actin Chemidoc Touch Images 2021-01-21_12.46.37/
- Figure 5-source data 1/Figure 5D-source data/originals/F:G actin/G-actin/G actin Chemidoc Touch Images 2021-01-21_12.46.37/.DS_Store
- __MACOSX/Figure 5-source data 1/Figure 5D-source data/originals/F:G actin/G-actin/
- __MACOSX/Figure 5-source data 1/Figure 5D-source data/originals/F:G actin/G-actin/G actin Chemidoc Touch Images 2021-01-21_12.46.37/
- __MACOSX/Figure 5-source data 1/Figure 5D-source data/originals/F:G actin/G-actin/G actin Chemidoc Touch Images 2021-01-21_12.46.37/._.DS_Store
- Figure 5-source data 1/Figure 5D-source data/originals/F:G actin/G-actin/G actin Chemidoc Touch Images 2021-01-21_12.46.37/210121 G actin_02.scn
- __MACOSX/Figure 5-source data 1/Figure 5D-source data/originals/F:G actin/G-actin/G actin Chemidoc Touch Images 2021-01-21_12.46.37/._210121 G actin_02.scn
- Figure 5-source data 1/Figure 5D-source data/originals/TCL/
- Figure 5-source data 1/Figure 5D-source data/originals/TCL/.DS_Store
- __MACOSX/Figure 5-source data 1/Figure 5D-source data/originals/TCL/
- __MACOSX/Figure 5-source data 1/Figure 5D-source data/originals/TCL/._.DS_Store
- Figure 5-source data 1/Figure 5D-source data/originals/TCL/Actin/
- Figure 5-source data 1/Figure 5D-source data/originals/TCL/Actin/Actin Chemidoc Touch Images 2021-04-20_14.42.05/
- Figure 5-source data 1/Figure 5D-source data/originals/TCL/Actin/Actin Chemidoc Touch Images 2021-04-20_14.42.05/.DS_Store
- __MACOSX/Figure 5-source data 1/Figure 5D-source data/originals/TCL/Actin/
- __MACOSX/Figure 5-source data 1/Figure 5D-source data/originals/TCL/Actin/Actin Chemidoc Touch Images 2021-04-20_14.42.05/
- __MACOSX/Figure 5-source data 1/Figure 5D-source data/originals/TCL/Actin/Actin Chemidoc Touch Images 2021-04-20_14.42.05/._.DS_Store
- Figure 5-source data 1/Figure 5D-source data/originals/TCL/Actin/Actin Chemidoc Touch Images 2021-04-20_14.42.05/210420 ACTIN_3.scn
- __MACOSX/Figure 5-source data 1/Figure 5D-source data/originals/TCL/Actin/Actin Chemidoc Touch Images 2021-04-20_14.42.05/._210420 ACTIN_3.scn
- Figure 5-source data 1/Figure 5D-source data/originals/TCL/ERK3/
- Figure 5-source data 1/Figure 5D-source data/originals/TCL/ERK3/ERK3 Chemidoc Touch Images 2021-01-21_13.06.21/
- Figure 5-source data 1/Figure 5D-source data/originals/TCL/ERK3/ERK3 Chemidoc Touch Images 2021-01-21_13.06.21/.DS_Store
- __MACOSX/Figure 5-source data 1/Figure 5D-source data/originals/TCL/ERK3/
- __MACOSX/Figure 5-source data 1/Figure 5D-source data/originals/TCL/ERK3/ERK3 Chemidoc Touch Images 2021-01-21_13.06.21/
- __MACOSX/Figure 5-source data 1/Figure 5D-source data/originals/TCL/ERK3/ERK3 Chemidoc Touch Images 2021-01-21_13.06.21/._.DS_Store
- Figure 5-source data 1/Figure 5D-source data/originals/TCL/ERK3/ERK3 Chemidoc Touch Images 2021-01-21_13.06.21/210121 ERK3_2.scn
- __MACOSX/Figure 5-source data 1/Figure 5D-source data/originals/TCL/ERK3/ERK3 Chemidoc Touch Images 2021-01-21_13.06.21/._210121 ERK3_2.scn
