# Supplementary material for: ERK3/MAPK6 dictates CDC42/RAC1 activity and ARP2/3-dependent actin polymerization
Source: eLife. 2023 Apr 14;12:e85167. doi: 10.7554/eLife.85167 (PMC10191626; doi:10.7554/eLife.85167)
Supplement: Figure 5—figure supplement 1—source data 1. [file elife-85167-fig5-figsupp1-data1.zip]

Archive with 53 entries (28 files):
- Figure 5-figure supplement 1-source data 1/
- Figure 5-figure supplement 1-source data 1/.DS_Store
- __MACOSX/
- __MACOSX/Figure 5-figure supplement 1-source data 1/
- __MACOSX/Figure 5-figure supplement 1-source data 1/._.DS_Store
- Figure 5-figure supplement 1-source data 1/Figure 5-figure supplement 1B-source data.pdf
- __MACOSX/Figure 5-figure supplement 1-source data 1/._Figure 5-figure supplement 1B-source data.pdf
- Figure 5-figure supplement 1-source data 1/originals/
- Figure 5-figure supplement 1-source data 1/originals/.DS_Store
- __MACOSX/Figure 5-figure supplement 1-source data 1/originals/
- __MACOSX/Figure 5-figure supplement 1-source data 1/originals/._.DS_Store
- Figure 5-figure supplement 1-source data 1/originals/F:G actin/
- Figure 5-figure supplement 1-source data 1/originals/F:G actin/.DS_Store
- __MACOSX/Figure 5-figure supplement 1-source data 1/originals/F:G actin/
- __MACOSX/Figure 5-figure supplement 1-source data 1/originals/F:G actin/._.DS_Store
- Figure 5-figure supplement 1-source data 1/originals/F:G actin/F-actin/
- Figure 5-figure supplement 1-source data 1/originals/F:G actin/F-actin/F actin Chemidoc Touch Images 2020-10-15_12.02.24/
- Figure 5-figure supplement 1-source data 1/originals/F:G actin/F-actin/F actin Chemidoc Touch Images 2020-10-15_12.02.24/.DS_Store
- __MACOSX/Figure 5-figure supplement 1-source data 1/originals/F:G actin/F-actin/
- __MACOSX/Figure 5-figure supplement 1-source data 1/originals/F:G actin/F-actin/F actin Chemidoc Touch Images 2020-10-15_12.02.24/
- __MACOSX/Figure 5-figure supplement 1-source data 1/originals/F:G actin/F-actin/F actin Chemidoc Touch Images 2020-10-15_12.02.24/._.DS_Store
- Figure 5-figure supplement 1-source data 1/originals/F:G actin/F-actin/F actin Chemidoc Touch Images 2020-10-15_12.02.24/201015 F actin_1.scn
- __MACOSX/Figure 5-figure supplement 1-source data 1/originals/F:G actin/F-actin/F actin Chemidoc Touch Images 2020-10-15_12.02.24/._201015 F actin_1.scn
- Figure 5-figure supplement 1-source data 1/originals/F:G actin/G-actin/
- Figure 5-figure supplement 1-source data 1/originals/F:G actin/G-actin/.DS_Store
- __MACOSX/Figure 5-figure supplement 1-source data 1/originals/F:G actin/G-actin/
- __MACOSX/Figure 5-figure supplement 1-source data 1/originals/F:G actin/G-actin/._.DS_Store
- Figure 5-figure supplement 1-source data 1/originals/F:G actin/G-actin/G Actin Chemidoc Touch Images 2020-10-15_12.05.31/
- Figure 5-figure supplement 1-source data 1/originals/F:G actin/G-actin/G Actin Chemidoc Touch Images 2020-10-15_12.05.31/.DS_Store
- __MACOSX/Figure 5-figure supplement 1-source data 1/originals/F:G actin/G-actin/G Actin Chemidoc Touch Images 2020-10-15_12.05.31/
- __MACOSX/Figure 5-figure supplement 1-source data 1/originals/F:G actin/G-actin/G Actin Chemidoc Touch Images 2020-10-15_12.05.31/._.DS_Store
- Figure 5-figure supplement 1-source data 1/originals/F:G actin/G-actin/G Actin Chemidoc Touch Images 2020-10-15_12.05.31/201015 G actin_2.scn
- __MACOSX/Figure 5-figure supplement 1-source data 1/originals/F:G actin/G-actin/G Actin Chemidoc Touch Images 2020-10-15_12.05.31/._201015 G actin_2.scn
- Figure 5-figure supplement 1-source data 1/originals/TCL/
- Figure 5-figure supplement 1-source data 1/originals/TCL/.DS_Store
- __MACOSX/Figure 5-figure supplement 1-source data 1/originals/TCL/
- __MACOSX/Figure 5-figure supplement 1-source data 1/originals/TCL/._.DS_Store
- Figure 5-figure supplement 1-source data 1/originals/TCL/Actin/
- Figure 5-figure supplement 1-source data 1/originals/TCL/Actin/Actin Chemidoc Touch Images 2020-01-10_14.33.45/
- Figure 5-figure supplement 1-source data 1/originals/TCL/Actin/Actin Chemidoc Touch Images 2020-01-10_14.33.45/.DS_Store
- __MACOSX/Figure 5-figure supplement 1-source data 1/originals/TCL/Actin/
- __MACOSX/Figure 5-figure supplement 1-source data 1/originals/TCL/Actin/Actin Chemidoc Touch Images 2020-01-10_14.33.45/
- __MACOSX/Figure 5-figure supplement 1-source data 1/originals/TCL/Actin/Actin Chemidoc Touch Images 2020-01-10_14.33.45/._.DS_Store
- Figure 5-figure supplement 1-source data 1/originals/TCL/Actin/Actin Chemidoc Touch Images 2020-01-10_14.33.45/200110 actin_07.scn
- __MACOSX/Figure 5-figure supplement 1-source data 1/originals/TCL/Actin/Actin Chemidoc Touch Images 2020-01-10_14.33.45/._200110 actin_07.scn
- Figure 5-figure supplement 1-source data 1/originals/TCL/ERK3/
- Figure 5-figure supplement 1-source data 1/originals/TCL/ERK3/Chemidoc Touch Images 2020-01-10_11.13.07/
- Figure 5-figure supplement 1-source data 1/originals/TCL/ERK3/Chemidoc Touch Images 2020-01-10_11.13.07/.DS_Store
- __MACOSX/Figure 5-figure supplement 1-source data 1/originals/TCL/ERK3/
- __MACOSX/Figure 5-figure supplement 1-source data 1/originals/TCL/ERK3/Chemidoc Touch Images 2020-01-10_11.13.07/
- __MACOSX/Figure 5-figure supplement 1-source data 1/originals/TCL/ERK3/Chemidoc Touch Images 2020-01-10_11.13.07/._.DS_Store
- Figure 5-figure supplement 1-source data 1/originals/TCL/ERK3/Chemidoc Touch Images 2020-01-10_11.13.07/200110_02.scn
- __MACOSX/Figure 5-figure supplement 1-source data 1/originals/TCL/ERK3/Chemidoc Touch Images 2020-01-10_11.13.07/._200110_02.scn
