# Supplementary material for: ERK3/MAPK6 dictates CDC42/RAC1 activity and ARP2/3-dependent actin polymerization
Source: eLife. 2023 Apr 14;12:e85167. doi: 10.7554/eLife.85167 (PMC10191626; doi:10.7554/eLife.85167)
Supplement: Figure 6—source data 1. [file elife-85167-fig6-data1.zip]

Archive with 303 entries (168 files):
- Figure 6-source data 1/
- Figure 6-source data 1/.DS_Store
- __MACOSX/
- __MACOSX/Figure 6-source data 1/
- __MACOSX/Figure 6-source data 1/._.DS_Store
- Figure 6-source data 1/Figure 6A, 6C, 6E, 6G, 6I and 6L-source data.pdf
- __MACOSX/Figure 6-source data 1/._Figure 6A, 6C, 6E, 6G, 6I and 6L-source data.pdf
- Figure 6-source data 1/Figure 6A-source data/
- Figure 6-source data 1/Figure 6A-source data/Coomassie.scn
- __MACOSX/Figure 6-source data 1/Figure 6A-source data/
- __MACOSX/Figure 6-source data 1/Figure 6A-source data/._Coomassie.scn
- Figure 6-source data 1/Figure 6C-source data/
- Figure 6-source data 1/Figure 6C-source data/.DS_Store
- __MACOSX/Figure 6-source data 1/Figure 6C-source data/
- __MACOSX/Figure 6-source data 1/Figure 6C-source data/._.DS_Store
- Figure 6-source data 1/Figure 6C-source data/originals/
- Figure 6-source data 1/Figure 6C-source data/originals/.DS_Store
- __MACOSX/Figure 6-source data 1/Figure 6C-source data/originals/
- __MACOSX/Figure 6-source data 1/Figure 6C-source data/originals/._.DS_Store
- Figure 6-source data 1/Figure 6C-source data/originals/ARP3/
- Figure 6-source data 1/Figure 6C-source data/originals/ARP3/.DS_Store
- __MACOSX/Figure 6-source data 1/Figure 6C-source data/originals/ARP3/
- __MACOSX/Figure 6-source data 1/Figure 6C-source data/originals/ARP3/._.DS_Store
- Figure 6-source data 1/Figure 6C-source data/originals/ARP3/ARP3 Chemidoc Touch Images 2021-06-07_09.57.26/
- Figure 6-source data 1/Figure 6C-source data/originals/ARP3/ARP3 Chemidoc Touch Images 2021-06-07_09.57.26/.DS_Store
- __MACOSX/Figure 6-source data 1/Figure 6C-source data/originals/ARP3/ARP3 Chemidoc Touch Images 2021-06-07_09.57.26/
- __MACOSX/Figure 6-source data 1/Figure 6C-source data/originals/ARP3/ARP3 Chemidoc Touch Images 2021-06-07_09.57.26/._.DS_Store
- Figure 6-source data 1/Figure 6C-source data/originals/ARP3/ARP3 Chemidoc Touch Images 2021-06-07_09.57.26/210607 ARP3_02.scn
- __MACOSX/Figure 6-source data 1/Figure 6C-source data/originals/ARP3/ARP3 Chemidoc Touch Images 2021-06-07_09.57.26/._210607 ARP3_02.scn
- Figure 6-source data 1/Figure 6C-source data/originals/GST/
- Figure 6-source data 1/Figure 6C-source data/originals/GST/GST Chemidoc Touch Images 2021-06-07_10.21.08/
- Figure 6-source data 1/Figure 6C-source data/originals/GST/GST Chemidoc Touch Images 2021-06-07_10.21.08/.DS_Store
- __MACOSX/Figure 6-source data 1/Figure 6C-source data/originals/GST/
- __MACOSX/Figure 6-source data 1/Figure 6C-source data/originals/GST/GST Chemidoc Touch Images 2021-06-07_10.21.08/
- __MACOSX/Figure 6-source data 1/Figure 6C-source data/originals/GST/GST Chemidoc Touch Images 2021-06-07_10.21.08/._.DS_Store
- Figure 6-source data 1/Figure 6C-source data/originals/GST/GST Chemidoc Touch Images 2021-06-07_10.21.08/210607 GST_01.scn
- __MACOSX/Figure 6-source data 1/Figure 6C-source data/originals/GST/GST Chemidoc Touch Images 2021-06-07_10.21.08/._210607 GST_01.scn
- Figure 6-source data 1/Figure 6C-source data/originals/GST-ERK3/
- Figure 6-source data 1/Figure 6C-source data/originals/GST-ERK3/GST ERK3 Chemidoc Touch Images 2021-06-07_10.10.21/
- Figure 6-source data 1/Figure 6C-source data/originals/GST-ERK3/GST ERK3 Chemidoc Touch Images 2021-06-07_10.10.21/.DS_Store
- __MACOSX/Figure 6-source data 1/Figure 6C-source data/originals/GST-ERK3/
- __MACOSX/Figure 6-source data 1/Figure 6C-source data/originals/GST-ERK3/GST ERK3 Chemidoc Touch Images 2021-06-07_10.10.21/
- __MACOSX/Figure 6-source data 1/Figure 6C-source data/originals/GST-ERK3/GST ERK3 Chemidoc Touch Images 2021-06-07_10.10.21/._.DS_Store
- Figure 6-source data 1/Figure 6C-source data/originals/GST-ERK3/GST ERK3 Chemidoc Touch Images 2021-06-07_10.10.21/210607 GST ERK3_02.scn
- __MACOSX/Figure 6-source data 1/Figure 6C-source data/originals/GST-ERK3/GST ERK3 Chemidoc Touch Images 2021-06-07_10.10.21/._210607 GST ERK3_02.scn
- Figure 6-source data 1/Figure 6E-source data/
- Figure 6-source data 1/Figure 6E-source data/.DS_Store
- __MACOSX/Figure 6-source data 1/Figure 6E-source data/
- __MACOSX/Figure 6-source data 1/Figure 6E-source data/._.DS_Store
- Figure 6-source data 1/Figure 6E-source data/originals/
- Figure 6-source data 1/Figure 6E-source data/originals/.DS_Store
- __MACOSX/Figure 6-source data 1/Figure 6E-source data/originals/
- __MACOSX/Figure 6-source data 1/Figure 6E-source data/originals/._.DS_Store
- Figure 6-source data 1/Figure 6E-source data/originals/Pulldown/
- Figure 6-source data 1/Figure 6E-source data/originals/Pulldown/.DS_Store
- __MACOSX/Figure 6-source data 1/Figure 6E-source data/originals/Pulldown/
- __MACOSX/Figure 6-source data 1/Figure 6E-source data/originals/Pulldown/._.DS_Store
- Figure 6-source data 1/Figure 6E-source data/originals/Pulldown/ARP2/
- Figure 6-source data 1/Figure 6E-source data/originals/Pulldown/ARP2/Chemidoc Touch Images 2019-01-23_11.27.02/
- Figure 6-source data 1/Figure 6E-source data/originals/Pulldown/ARP2/Chemidoc Touch Images 2019-01-23_11.27.02/.DS_Store
- __MACOSX/Figure 6-source data 1/Figure 6E-source data/originals/Pulldown/ARP2/
- __MACOSX/Figure 6-source data 1/Figure 6E-source data/originals/Pulldown/ARP2/Chemidoc Touch Images 2019-01-23_11.27.02/
- __MACOSX/Figure 6-source data 1/Figure 6E-source data/originals/Pulldown/ARP2/Chemidoc Touch Images 2019-01-23_11.27.02/._.DS_Store
- Figure 6-source data 1/Figure 6E-source data/originals/Pulldown/ARP2/Chemidoc Touch Images 2019-01-23_11.27.02/190123 arp2_02.scn
- __MACOSX/Figure 6-source data 1/Figure 6E-source data/originals/Pulldown/ARP2/Chemidoc Touch Images 2019-01-23_11.27.02/._190123 arp2_02.scn
- Figure 6-source data 1/Figure 6E-source data/originals/Pulldown/ARP3/
- Figure 6-source data 1/Figure 6E-source data/originals/Pulldown/ARP3/Chemidoc Touch Images 2019-01-22_11.46.58/
- Figure 6-source data 1/Figure 6E-source data/originals/Pulldown/ARP3/Chemidoc Touch Images 2019-01-22_11.46.58/.DS_Store
- __MACOSX/Figure 6-source data 1/Figure 6E-source data/originals/Pulldown/ARP3/
- __MACOSX/Figure 6-source data 1/Figure 6E-source data/originals/Pulldown/ARP3/Chemidoc Touch Images 2019-01-22_11.46.58/
- __MACOSX/Figure 6-source data 1/Figure 6E-source data/originals/Pulldown/ARP3/Chemidoc Touch Images 2019-01-22_11.46.58/._.DS_Store
- Figure 6-source data 1/Figure 6E-source data/originals/Pulldown/ARP3/Chemidoc Touch Images 2019-01-22_11.46.58/190122_01.scn
- __MACOSX/Figure 6-source data 1/Figure 6E-source data/originals/Pulldown/ARP3/Chemidoc Touch Images 2019-01-22_11.46.58/._190122_01.scn
- Figure 6-source data 1/Figure 6E-source data/originals/Pulldown/ERK3/
- Figure 6-source data 1/Figure 6E-source data/originals/Pulldown/ERK3/Chemidoc Touch Images 2019-01-24_14.49.49/
- Figure 6-source data 1/Figure 6E-source data/originals/Pulldown/ERK3/Chemidoc Touch Images 2019-01-24_14.49.49/.DS_Store
- __MACOSX/Figure 6-source data 1/Figure 6E-source data/originals/Pulldown/ERK3/
- __MACOSX/Figure 6-source data 1/Figure 6E-source data/originals/Pulldown/ERK3/Chemidoc Touch Images 2019-01-24_14.49.49/
- __MACOSX/Figure 6-source data 1/Figure 6E-source data/originals/Pulldown/ERK3/Chemidoc Touch Images 2019-01-24_14.49.49/._.DS_Store
- Figure 6-source data 1/Figure 6E-source data/originals/Pulldown/ERK3/Chemidoc Touch Images 2019-01-24_14.49.49/190124_20.scn
- __MACOSX/Figure 6-source data 1/Figure 6E-source data/originals/Pulldown/ERK3/Chemidoc Touch Images 2019-01-24_14.49.49/._190124_20.scn
- Figure 6-source data 1/Figure 6E-source data/originals/TCL/
- Figure 6-source data 1/Figure 6E-source data/originals/TCL/.DS_Store
- __MACOSX/Figure 6-source data 1/Figure 6E-source data/originals/TCL/
- __MACOSX/Figure 6-source data 1/Figure 6E-source data/originals/TCL/._.DS_Store
- Figure 6-source data 1/Figure 6E-source data/originals/TCL/ARP2/
- Figure 6-source data 1/Figure 6E-source data/originals/TCL/ARP2/Chemidoc Touch Images 2019-01-23_11.27.02/
- Figure 6-source data 1/Figure 6E-source data/originals/TCL/ARP2/Chemidoc Touch Images 2019-01-23_11.27.02/.DS_Store
- __MACOSX/Figure 6-source data 1/Figure 6E-source data/originals/TCL/ARP2/
- __MACOSX/Figure 6-source data 1/Figure 6E-source data/originals/TCL/ARP2/Chemidoc Touch Images 2019-01-23_11.27.02/
- __MACOSX/Figure 6-source data 1/Figure 6E-source data/originals/TCL/ARP2/Chemidoc Touch Images 2019-01-23_11.27.02/._.DS_Store
- Figure 6-source data 1/Figure 6E-source data/originals/TCL/ARP2/Chemidoc Touch Images 2019-01-23_11.27.02/190123 arp2_02.scn
- __MACOSX/Figure 6-source data 1/Figure 6E-source data/originals/TCL/ARP2/Chemidoc Touch Images 2019-01-23_11.27.02/._190123 arp2_02.scn
- Figure 6-source data 1/Figure 6E-source data/originals/TCL/ARP3/
- Figure 6-source data 1/Figure 6E-source data/originals/TCL/ARP3/Chemidoc Touch Images 2019-01-22_11.46.58/
- Figure 6-source data 1/Figure 6E-source data/originals/TCL/ARP3/Chemidoc Touch Images 2019-01-22_11.46.58/.DS_Store
- __MACOSX/Figure 6-source data 1/Figure 6E-source data/originals/TCL/ARP3/
- __MACOSX/Figure 6-source data 1/Figure 6E-source data/originals/TCL/ARP3/Chemidoc Touch Images 2019-01-22_11.46.58/
- __MACOSX/Figure 6-source data 1/Figure 6E-source data/originals/TCL/ARP3/Chemidoc Touch Images 2019-01-22_11.46.58/._.DS_Store
- Figure 6-source data 1/Figure 6E-source data/originals/TCL/ARP3/Chemidoc Touch Images 2019-01-22_11.46.58/190122_01.scn
- __MACOSX/Figure 6-source data 1/Figure 6E-source data/originals/TCL/ARP3/Chemidoc Touch Images 2019-01-22_11.46.58/._190122_01.scn
- Figure 6-source data 1/Figure 6E-source data/originals/TCL/ERK3/
- Figure 6-source data 1/Figure 6E-source data/originals/TCL/ERK3/Chemidoc Touch Images 2019-01-24_14.49.49/
- Figure 6-source data 1/Figure 6E-source data/originals/TCL/ERK3/Chemidoc Touch Images 2019-01-24_14.49.49/.DS_Store
- __MACOSX/Figure 6-source data 1/Figure 6E-source data/originals/TCL/ERK3/
- __MACOSX/Figure 6-source data 1/Figure 6E-source data/originals/TCL/ERK3/Chemidoc Touch Images 2019-01-24_14.49.49/
- __MACOSX/Figure 6-source data 1/Figure 6E-source data/originals/TCL/ERK3/Chemidoc Touch Images 2019-01-24_14.49.49/._.DS_Store
- Figure 6-source data 1/Figure 6E-source data/originals/TCL/ERK3/Chemidoc Touch Images 2019-01-24_14.49.49/190124_20.scn
- __MACOSX/Figure 6-source data 1/Figure 6E-source data/originals/TCL/ERK3/Chemidoc Touch Images 2019-01-24_14.49.49/._190124_20.scn
- Figure 6-source data 1/Figure 6G-source data/
- Figure 6-source data 1/Figure 6G-source data/.DS_Store
- __MACOSX/Figure 6-source data 1/Figure 6G-source data/
- __MACOSX/Figure 6-source data 1/Figure 6G-source data/._.DS_Store
- Figure 6-source data 1/Figure 6G-source data/originals/
- Figure 6-source data 1/Figure 6G-source data/originals/.DS_Store
- __MACOSX/Figure 6-source data 1/Figure 6G-source data/originals/
- __MACOSX/Figure 6-source data 1/Figure 6G-source data/originals/._.DS_Store
- Figure 6-source data 1/Figure 6G-source data/originals/Actin/
- Figure 6-source data 1/Figure 6G-source data/originals/Actin/Actin for 31:01:19 Chemidoc Touch Images 2021-04-23_09.44.00/
- Figure 6-source data 1/Figure 6G-source data/originals/Actin/Actin for 31:01:19 Chemidoc Touch Images 2021-04-23_09.44.00/.DS_Store
- __MACOSX/Figure 6-source data 1/Figure 6G-source data/originals/Actin/
- __MACOSX/Figure 6-source data 1/Figure 6G-source data/originals/Actin/Actin for 31:01:19 Chemidoc Touch Images 2021-04-23_09.44.00/
- __MACOSX/Figure 6-source data 1/Figure 6G-source data/originals/Actin/Actin for 31:01:19 Chemidoc Touch Images 2021-04-23_09.44.00/._.DS_Store
- Figure 6-source data 1/Figure 6G-source data/originals/Actin/Actin for 31:01:19 Chemidoc Touch Images 2021-04-23_09.44.00/210423 Actin_2.scn
- __MACOSX/Figure 6-source data 1/Figure 6G-source data/originals/Actin/Actin for 31:01:19 Chemidoc Touch Images 2021-04-23_09.44.00/._210423 Actin_2.scn
- Figure 6-source data 1/Figure 6G-source data/originals/ARP3/
- Figure 6-source data 1/Figure 6G-source data/originals/ARP3/Chemidoc Touch Images 2021-09-08_10.49.07/
- Figure 6-source data 1/Figure 6G-source data/originals/ARP3/Chemidoc Touch Images 2021-09-08_10.49.07/.DS_Store
- __MACOSX/Figure 6-source data 1/Figure 6G-source data/originals/ARP3/
- __MACOSX/Figure 6-source data 1/Figure 6G-source data/originals/ARP3/Chemidoc Touch Images 2021-09-08_10.49.07/
- __MACOSX/Figure 6-source data 1/Figure 6G-source data/originals/ARP3/Chemidoc Touch Images 2021-09-08_10.49.07/._.DS_Store
- Figure 6-source data 1/Figure 6G-source data/originals/ARP3/Chemidoc Touch Images 2021-09-08_10.49.07/210908 ARP3 reprobed_39 originals.scn
- __MACOSX/Figure 6-source data 1/Figure 6G-source data/originals/ARP3/Chemidoc Touch Images 2021-09-08_10.49.07/._210908 ARP3 reprobed_39 originals.scn
- Figure 6-source data 1/Figure 6G-source data/originals/pARP3/
- Figure 6-source data 1/Figure 6G-source data/originals/pARP3/220920 ARP3 S418_11.scn
- __MACOSX/Figure 6-source data 1/Figure 6G-source data/originals/pARP3/
- __MACOSX/Figure 6-source data 1/Figure 6G-source data/originals/pARP3/._220920 ARP3 S418_11.scn
- Figure 6-source data 1/Figure 6G-source data/originals/Ponceau S.JPG
- __MACOSX/Figure 6-source data 1/Figure 6G-source data/originals/._Ponceau S.JPG
- Figure 6-source data 1/Figure 6G-source data/originals/V5-tag/
- Figure 6-source data 1/Figure 6G-source data/originals/V5-tag/Chemidoc Touch Images 2019-02-01_11.13.04/
- Figure 6-source data 1/Figure 6G-source data/originals/V5-tag/Chemidoc Touch Images 2019-02-01_11.13.04/.DS_Store
- __MACOSX/Figure 6-source data 1/Figure 6G-source data/originals/V5-tag/
- __MACOSX/Figure 6-source data 1/Figure 6G-source data/originals/V5-tag/Chemidoc Touch Images 2019-02-01_11.13.04/
- __MACOSX/Figure 6-source data 1/Figure 6G-source data/originals/V5-tag/Chemidoc Touch Images 2019-02-01_11.13.04/._.DS_Store
- Figure 6-source data 1/Figure 6G-source data/originals/V5-tag/Chemidoc Touch Images 2019-02-01_11.13.04/190201_02.scn
- __MACOSX/Figure 6-source data 1/Figure 6G-source data/originals/V5-tag/Chemidoc Touch Images 2019-02-01_11.13.04/._190201_02.scn
- Figure 6-source data 1/Figure 6H-source data/
- Figure 6-source data 1/Figure 6H-source data/.DS_Store
- __MACOSX/Figure 6-source data 1/Figure 6H-source data/
- __MACOSX/Figure 6-source data 1/Figure 6H-source data/._.DS_Store
- Figure 6-source data 1/Figure 6H-source data/originals/
- Figure 6-source data 1/Figure 6H-source data/originals/.DS_Store
- __MACOSX/Figure 6-source data 1/Figure 6H-source data/originals/
- __MACOSX/Figure 6-source data 1/Figure 6H-source data/originals/._.DS_Store
- Figure 6-source data 1/Figure 6H-source data/originals/Actin/
- Figure 6-source data 1/Figure 6H-source data/originals/Actin/Actin HRP Chemidoc Touch Images 2021-09-02_09.47.48/
- Figure 6-source data 1/Figure 6H-source data/originals/Actin/Actin HRP Chemidoc Touch Images 2021-09-02_09.47.48/.DS_Store
- __MACOSX/Figure 6-source data 1/Figure 6H-source data/originals/Actin/
- __MACOSX/Figure 6-source data 1/Figure 6H-source data/originals/Actin/Actin HRP Chemidoc Touch Images 2021-09-02_09.47.48/
- __MACOSX/Figure 6-source data 1/Figure 6H-source data/originals/Actin/Actin HRP Chemidoc Touch Images 2021-09-02_09.47.48/._.DS_Store
- Figure 6-source data 1/Figure 6H-source data/originals/Actin/Actin HRP Chemidoc Touch Images 2021-09-02_09.47.48/210902 ACTIN reprobed_3.scn
- __MACOSX/Figure 6-source data 1/Figure 6H-source data/originals/Actin/Actin HRP Chemidoc Touch Images 2021-09-02_09.47.48/._210902 ACTIN reprobed_3.scn
- Figure 6-source data 1/Figure 6H-source data/originals/ARP3 S418/
- Figure 6-source data 1/Figure 6H-source data/originals/ARP3 S418/ARP3 S418 Chemidoc Touch Images 2022-09-20_11.56.22/
- Figure 6-source data 1/Figure 6H-source data/originals/ARP3 S418/ARP3 S418 Chemidoc Touch Images 2022-09-20_11.56.22/.DS_Store
- __MACOSX/Figure 6-source data 1/Figure 6H-source data/originals/ARP3 S418/
- __MACOSX/Figure 6-source data 1/Figure 6H-source data/originals/ARP3 S418/ARP3 S418 Chemidoc Touch Images 2022-09-20_11.56.22/
- __MACOSX/Figure 6-source data 1/Figure 6H-source data/originals/ARP3 S418/ARP3 S418 Chemidoc Touch Images 2022-09-20_11.56.22/._.DS_Store
- Figure 6-source data 1/Figure 6H-source data/originals/ARP3 S418/ARP3 S418 Chemidoc Touch Images 2022-09-20_11.56.22/220920 ARP3 S418_32.scn
- __MACOSX/Figure 6-source data 1/Figure 6H-source data/originals/ARP3 S418/ARP3 S418 Chemidoc Touch Images 2022-09-20_11.56.22/._220920 ARP3 S418_32.scn
- Figure 6-source data 1/Figure 6H-source data/originals/ERK3/
- Figure 6-source data 1/Figure 6H-source data/originals/ERK3/.DS_Store
- __MACOSX/Figure 6-source data 1/Figure 6H-source data/originals/ERK3/
- __MACOSX/Figure 6-source data 1/Figure 6H-source data/originals/ERK3/._.DS_Store
- Figure 6-source data 1/Figure 6H-source data/originals/ERK3/ERK3 Chemidoc Touch Images 2020-10-28_11.11.24/
- Figure 6-source data 1/Figure 6H-source data/originals/ERK3/ERK3 Chemidoc Touch Images 2020-10-28_11.11.24/.DS_Store
- __MACOSX/Figure 6-source data 1/Figure 6H-source data/originals/ERK3/ERK3 Chemidoc Touch Images 2020-10-28_11.11.24/
- __MACOSX/Figure 6-source data 1/Figure 6H-source data/originals/ERK3/ERK3 Chemidoc Touch Images 2020-10-28_11.11.24/._.DS_Store
- Figure 6-source data 1/Figure 6H-source data/originals/ERK3/ERK3 Chemidoc Touch Images 2020-10-28_11.11.24/201028 ERK3_02.scn
- __MACOSX/Figure 6-source data 1/Figure 6H-source data/originals/ERK3/ERK3 Chemidoc Touch Images 2020-10-28_11.11.24/._201028 ERK3_02.scn
- Figure 6-source data 1/Figure 6I-source data/
- Figure 6-source data 1/Figure 6I-source data/.DS_Store
- __MACOSX/Figure 6-source data 1/Figure 6I-source data/
- __MACOSX/Figure 6-source data 1/Figure 6I-source data/._.DS_Store
- Figure 6-source data 1/Figure 6I-source data/originals/
- Figure 6-source data 1/Figure 6I-source data/originals/.DS_Store
- __MACOSX/Figure 6-source data 1/Figure 6I-source data/originals/
- __MACOSX/Figure 6-source data 1/Figure 6I-source data/originals/._.DS_Store
- Figure 6-source data 1/Figure 6I-source data/originals/F-actin/
- Figure 6-source data 1/Figure 6I-source data/originals/F-actin/F actin Chemidoc Touch Images 2021-01-21_11.44.07/
- Figure 6-source data 1/Figure 6I-source data/originals/F-actin/F actin Chemidoc Touch Images 2021-01-21_11.44.07/.DS_Store
- __MACOSX/Figure 6-source data 1/Figure 6I-source data/originals/F-actin/
- __MACOSX/Figure 6-source data 1/Figure 6I-source data/originals/F-actin/F actin Chemidoc Touch Images 2021-01-21_11.44.07/
- __MACOSX/Figure 6-source data 1/Figure 6I-source data/originals/F-actin/F actin Chemidoc Touch Images 2021-01-21_11.44.07/._.DS_Store
- Figure 6-source data 1/Figure 6I-source data/originals/F-actin/F actin Chemidoc Touch Images 2021-01-21_11.44.07/210121 F actin_02.scn
- __MACOSX/Figure 6-source data 1/Figure 6I-source data/originals/F-actin/F actin Chemidoc Touch Images 2021-01-21_11.44.07/._210121 F actin_02.scn
- Figure 6-source data 1/Figure 6I-source data/originals/G-actin/
- Figure 6-source data 1/Figure 6I-source data/originals/G-actin/G actin Chemidoc Touch Images 2021-01-21_12.46.37/
- Figure 6-source data 1/Figure 6I-source data/originals/G-actin/G actin Chemidoc Touch Images 2021-01-21_12.46.37/.DS_Store
- __MACOSX/Figure 6-source data 1/Figure 6I-source data/originals/G-actin/
- __MACOSX/Figure 6-source data 1/Figure 6I-source data/originals/G-actin/G actin Chemidoc Touch Images 2021-01-21_12.46.37/
- __MACOSX/Figure 6-source data 1/Figure 6I-source data/originals/G-actin/G actin Chemidoc Touch Images 2021-01-21_12.46.37/._.DS_Store
- Figure 6-source data 1/Figure 6I-source data/originals/G-actin/G actin Chemidoc Touch Images 2021-01-21_12.46.37/210121 G actin_02.scn
- __MACOSX/Figure 6-source data 1/Figure 6I-source data/originals/G-actin/G actin Chemidoc Touch Images 2021-01-21_12.46.37/._210121 G actin_02.scn
- Figure 6-source data 1/Figure 6L-source data/
- Figure 6-source data 1/Figure 6L-source data/.DS_Store
- __MACOSX/Figure 6-source data 1/Figure 6L-source data/
- __MACOSX/Figure 6-source data 1/Figure 6L-source data/._.DS_Store
- Figure 6-source data 1/Figure 6L-source data/Originals/
- Figure 6-source data 1/Figure 6L-source data/Originals/.DS_Store
- __MACOSX/Figure 6-source data 1/Figure 6L-source data/Originals/
- __MACOSX/Figure 6-source data 1/Figure 6L-source data/Originals/._.DS_Store
- Figure 6-source data 1/Figure 6L-source data/Originals/F:G Actin/
- Figure 6-source data 1/Figure 6L-source data/Originals/F:G Actin/.DS_Store
- __MACOSX/Figure 6-source data 1/Figure 6L-source data/Originals/F:G Actin/
- __MACOSX/Figure 6-source data 1/Figure 6L-source data/Originals/F:G Actin/._.DS_Store
- Figure 6-source data 1/Figure 6L-source data/Originals/F:G Actin/Originals/
- Figure 6-source data 1/Figure 6L-source data/Originals/F:G Actin/Originals/.DS_Store
- __MACOSX/Figure 6-source data 1/Figure 6L-source data/Originals/F:G Actin/Originals/
- __MACOSX/Figure 6-source data 1/Figure 6L-source data/Originals/F:G Actin/Originals/._.DS_Store
- Figure 6-source data 1/Figure 6L-source data/Originals/F:G Actin/Originals/F:G Actin/
- Figure 6-source data 1/Figure 6L-source data/Originals/F:G Actin/Originals/F:G Actin/.DS_Store
- __MACOSX/Figure 6-source data 1/Figure 6L-source data/Originals/F:G Actin/Originals/F:G Actin/
- __MACOSX/Figure 6-source data 1/Figure 6L-source data/Originals/F:G Actin/Originals/F:G Actin/._.DS_Store
- Figure 6-source data 1/Figure 6L-source data/Originals/F:G Actin/Originals/F:G Actin/Originals/
- Figure 6-source data 1/Figure 6L-source data/Originals/F:G Actin/Originals/F:G Actin/Originals/.DS_Store
- __MACOSX/Figure 6-source data 1/Figure 6L-source data/Originals/F:G Actin/Originals/F:G Actin/Originals/
- __MACOSX/Figure 6-source data 1/Figure 6L-source data/Originals/F:G Actin/Originals/F:G Actin/Originals/._.DS_Store
- Figure 6-source data 1/Figure 6L-source data/Originals/F:G Actin/Originals/F:G Actin/Originals/220504 ACTIN HRP_02 G actin.scn
- __MACOSX/Figure 6-source data 1/Figure 6L-source data/Originals/F:G Actin/Originals/F:G Actin/Originals/._220504 ACTIN HRP_02 G actin.scn
- Figure 6-source data 1/Figure 6L-source data/Originals/F:G Actin/Originals/F:G Actin/Originals/220504 ACTIN HRP_10 F actin.scn
- __MACOSX/Figure 6-source data 1/Figure 6L-source data/Originals/F:G Actin/Originals/F:G Actin/Originals/._220504 ACTIN HRP_10 F actin.scn
- Figure 6-source data 1/Figure 6L-source data/Originals/F:G Actin/Originals/TCL/
- Figure 6-source data 1/Figure 6L-source data/Originals/F:G Actin/Originals/TCL/.DS_Store
- __MACOSX/Figure 6-source data 1/Figure 6L-source data/Originals/F:G Actin/Originals/TCL/
- __MACOSX/Figure 6-source data 1/Figure 6L-source data/Originals/F:G Actin/Originals/TCL/._.DS_Store
- Figure 6-source data 1/Figure 6L-source data/Originals/F:G Actin/Originals/TCL/Actin/
- Figure 6-source data 1/Figure 6L-source data/Originals/F:G Actin/Originals/TCL/Actin/Actin Chemidoc Touch Images 2022-05-24_10.36.45/
- Figure 6-source data 1/Figure 6L-source data/Originals/F:G Actin/Originals/TCL/Actin/Actin Chemidoc Touch Images 2022-05-24_10.36.45/.DS_Store
- __MACOSX/Figure 6-source data 1/Figure 6L-source data/Originals/F:G Actin/Originals/TCL/Actin/
- __MACOSX/Figure 6-source data 1/Figure 6L-source data/Originals/F:G Actin/Originals/TCL/Actin/Actin Chemidoc Touch Images 2022-05-24_10.36.45/
- __MACOSX/Figure 6-source data 1/Figure 6L-source data/Originals/F:G Actin/Originals/TCL/Actin/Actin Chemidoc Touch Images 2022-05-24_10.36.45/._.DS_Store
- Figure 6-source data 1/Figure 6L-source data/Originals/F:G Actin/Originals/TCL/Actin/Actin Chemidoc Touch Images 2022-05-24_10.36.45/220524 ACTIN HRP_04.scn
- __MACOSX/Figure 6-source data 1/Figure 6L-source data/Originals/F:G Actin/Originals/TCL/Actin/Actin Chemidoc Touch Images 2022-05-24_10.36.45/._220524 ACTIN HRP_04.scn
- Figure 6-source data 1/Figure 6L-source data/Originals/F:G Actin/Originals/TCL/ERK3/
- Figure 6-source data 1/Figure 6L-source data/Originals/F:G Actin/Originals/TCL/ERK3/ERK3 Chemidoc Touch Images 2022-03-07_11.20.43/
- Figure 6-source data 1/Figure 6L-source data/Originals/F:G Actin/Originals/TCL/ERK3/ERK3 Chemidoc Touch Images 2022-03-07_11.20.43/.DS_Store
- __MACOSX/Figure 6-source data 1/Figure 6L-source data/Originals/F:G Actin/Originals/TCL/ERK3/
- __MACOSX/Figure 6-source data 1/Figure 6L-source data/Originals/F:G Actin/Originals/TCL/ERK3/ERK3 Chemidoc Touch Images 2022-03-07_11.20.43/
- __MACOSX/Figure 6-source data 1/Figure 6L-source data/Originals/F:G Actin/Originals/TCL/ERK3/ERK3 Chemidoc Touch Images 2022-03-07_11.20.43/._.DS_Store
- Figure 6-source data 1/Figure 6L-source data/Originals/F:G Actin/Originals/TCL/ERK3/ERK3 Chemidoc Touch Images 2022-03-07_11.20.43/220307 ERK3_04.scn
- __MACOSX/Figure 6-source data 1/Figure 6L-source data/Originals/F:G Actin/Originals/TCL/ERK3/ERK3 Chemidoc Touch Images 2022-03-07_11.20.43/._220307 ERK3_04.scn
- Figure 6-source data 1/Figure 6L-source data/Originals/F:G Actin/Originals/TCL/V5/
- Figure 6-source data 1/Figure 6L-source data/Originals/F:G Actin/Originals/TCL/V5/V5 Chemidoc Touch Images 2022-03-07_11.15.55/
- Figure 6-source data 1/Figure 6L-source data/Originals/F:G Actin/Originals/TCL/V5/V5 Chemidoc Touch Images 2022-03-07_11.15.55/.DS_Store
- __MACOSX/Figure 6-source data 1/Figure 6L-source data/Originals/F:G Actin/Originals/TCL/V5/
- __MACOSX/Figure 6-source data 1/Figure 6L-source data/Originals/F:G Actin/Originals/TCL/V5/V5 Chemidoc Touch Images 2022-03-07_11.15.55/
- __MACOSX/Figure 6-source data 1/Figure 6L-source data/Originals/F:G Actin/Originals/TCL/V5/V5 Chemidoc Touch Images 2022-03-07_11.15.55/._.DS_Store
- Figure 6-source data 1/Figure 6L-source data/Originals/F:G Actin/Originals/TCL/V5/V5 Chemidoc Touch Images 2022-03-07_11.15.55/220307 V5_17.scn
- __MACOSX/Figure 6-source data 1/Figure 6L-source data/Originals/F:G Actin/Originals/TCL/V5/V5 Chemidoc Touch Images 2022-03-07_11.15.55/._220307 V5_17.scn
- Figure 6-source data 1/Figure 6L-source data/Originals/TCL/
- Figure 6-source data 1/Figure 6L-source data/Originals/TCL/.DS_Store
- __MACOSX/Figure 6-source data 1/Figure 6L-source data/Originals/TCL/
- __MACOSX/Figure 6-source data 1/Figure 6L-source data/Originals/TCL/._.DS_Store
- Figure 6-source data 1/Figure 6L-source data/Originals/TCL/Actin Chemidoc Touch Images 2022-05-24_10.36.45/
- Figure 6-source data 1/Figure 6L-source data/Originals/TCL/Actin Chemidoc Touch Images 2022-05-24_10.36.45/.DS_Store
- __MACOSX/Figure 6-source data 1/Figure 6L-source data/Originals/TCL/Actin Chemidoc Touch Images 2022-05-24_10.36.45/
- __MACOSX/Figure 6-source data 1/Figure 6L-source data/Originals/TCL/Actin Chemidoc Touch Images 2022-05-24_10.36.45/._.DS_Store
- Figure 6-source data 1/Figure 6L-source data/Originals/TCL/Actin Chemidoc Touch Images 2022-05-24_10.36.45/2022-05-24 10hr 36min 25sec.scn
- __MACOSX/Figure 6-source data 1/Figure 6L-source data/Originals/TCL/Actin Chemidoc Touch Images 2022-05-24_10.36.45/._2022-05-24 10hr 36min 25sec.scn
- Figure 6-source data 1/Figure 6L-source data/Originals/TCL/Actin Chemidoc Touch Images 2022-05-24_10.36.45/220524 ACTIN HRP_04.scn
- __MACOSX/Figure 6-source data 1/Figure 6L-source data/Originals/TCL/Actin Chemidoc Touch Images 2022-05-24_10.36.45/._220524 ACTIN HRP_04.scn
- Figure 6-source data 1/Figure 6L-source data/Originals/TCL/ERK3 Chemidoc Touch Images 2022-03-07_11.20.43/
- Figure 6-source data 1/Figure 6L-source data/Originals/TCL/ERK3 Chemidoc Touch Images 2022-03-07_11.20.43/.DS_Store
- __MACOSX/Figure 6-source data 1/Figure 6L-source data/Originals/TCL/ERK3 Chemidoc Touch Images 2022-03-07_11.20.43/
- __MACOSX/Figure 6-source data 1/Figure 6L-source data/Originals/TCL/ERK3 Chemidoc Touch Images 2022-03-07_11.20.43/._.DS_Store
- Figure 6-source data 1/Figure 6L-source data/Originals/TCL/ERK3 Chemidoc Touch Images 2022-03-07_11.20.43/2022-03-07 11hr 20min 29sec.scn
- __MACOSX/Figure 6-source data 1/Figure 6L-source data/Originals/TCL/ERK3 Chemidoc Touch Images 2022-03-07_11.20.43/._2022-03-07 11hr 20min 29sec.scn
- Figure 6-source data 1/Figure 6L-source data/Originals/TCL/ERK3 Chemidoc Touch Images 2022-03-07_11.20.43/220307 ERK3_04.scn
- __MACOSX/Figure 6-source data 1/Figure 6L-source data/Originals/TCL/ERK3 Chemidoc Touch Images 2022-03-07_11.20.43/._220307 ERK3_04.scn
- Figure 6-source data 1/Figure 6L-source data/Originals/TCL/HMEC EV:418D+shC:sh3.jpg
- __MACOSX/Figure 6-source data 1/Figure 6L-source data/Originals/TCL/._HMEC EV:418D+shC:sh3.jpg
- Figure 6-source data 1/Figure 6L-source data/Originals/TCL/HMEC S418D_shC:sh3/
- Figure 6-source data 1/Figure 6L-source data/Originals/TCL/HMEC S418D_shC:sh3/.DS_Store
- __MACOSX/Figure 6-source data 1/Figure 6L-source data/Originals/TCL/HMEC S418D_shC:sh3/
- __MACOSX/Figure 6-source data 1/Figure 6L-source data/Originals/TCL/HMEC S418D_shC:sh3/._.DS_Store
- Figure 6-source data 1/Figure 6L-source data/Originals/TCL/HMEC S418D_shC:sh3/220307 ERK3_04 ERK3.tif
- __MACOSX/Figure 6-source data 1/Figure 6L-source data/Originals/TCL/HMEC S418D_shC:sh3/._220307 ERK3_04 ERK3.tif
- Figure 6-source data 1/Figure 6L-source data/Originals/TCL/HMEC S418D_shC:sh3/220307 V5_17 V5 longer.tif
- __MACOSX/Figure 6-source data 1/Figure 6L-source data/Originals/TCL/HMEC S418D_shC:sh3/._220307 V5_17 V5 longer.tif
- Figure 6-source data 1/Figure 6L-source data/Originals/TCL/HMEC S418D_shC:sh3/220524 ACTIN HRP_04 Actin HRP.tif
- __MACOSX/Figure 6-source data 1/Figure 6L-source data/Originals/TCL/HMEC S418D_shC:sh3/._220524 ACTIN HRP_04 Actin HRP.tif
- Figure 6-source data 1/Figure 6L-source data/Originals/TCL/HMEC S418D_shC:sh3/220524 ACTIN HRP_04 Actin originals.tif
- __MACOSX/Figure 6-source data 1/Figure 6L-source data/Originals/TCL/HMEC S418D_shC:sh3/._220524 ACTIN HRP_04 Actin originals.tif
- Figure 6-source data 1/Figure 6L-source data/Originals/TCL/V5 Chemidoc Touch Images 2022-03-07_11.15.55/
- Figure 6-source data 1/Figure 6L-source data/Originals/TCL/V5 Chemidoc Touch Images 2022-03-07_11.15.55/.DS_Store
- __MACOSX/Figure 6-source data 1/Figure 6L-source data/Originals/TCL/V5 Chemidoc Touch Images 2022-03-07_11.15.55/
- __MACOSX/Figure 6-source data 1/Figure 6L-source data/Originals/TCL/V5 Chemidoc Touch Images 2022-03-07_11.15.55/._.DS_Store
- Figure 6-source data 1/Figure 6L-source data/Originals/TCL/V5 Chemidoc Touch Images 2022-03-07_11.15.55/2022-03-07 11hr 15min 33sec.scn
[truncated: 3 more entries]
