# Supplementary material for: ERK3/MAPK6 dictates CDC42/RAC1 activity and ARP2/3-dependent actin polymerization
Source: eLife. 2023 Apr 14;12:e85167. doi: 10.7554/eLife.85167 (PMC10191626; doi:10.7554/eLife.85167)
Supplement: Figure 6—source data 2. [file elife-85167-fig6-data2.zip]

Archive with 11 entries (6 files):
- Figure 6-source data 2/
- Figure 6-source data 2/.DS_Store
- __MACOSX/
- __MACOSX/Figure 6-source data 2/
- __MACOSX/Figure 6-source data 2/._.DS_Store
- Figure 6-source data 2/Figure 6B-source data.pzf
- __MACOSX/Figure 6-source data 2/._Figure 6B-source data.pzf
- Figure 6-source data 2/originals/
- Figure 6-source data 2/originals/Figure 6B-source data.xlsx
- __MACOSX/Figure 6-source data 2/originals/
- __MACOSX/Figure 6-source data 2/originals/._Figure 6B-source data.xlsx
