# Supplementary material for: ERK3/MAPK6 dictates CDC42/RAC1 activity and ARP2/3-dependent actin polymerization
Source: eLife. 2023 Apr 14;12:e85167. doi: 10.7554/eLife.85167 (PMC10191626; doi:10.7554/eLife.85167)
Supplement: Figure 6—source data 4. [file elife-85167-fig6-data4.zip › Figure 6-source data 4/Figure 6J-source data.xlsx]

## Sheet: Sheet1
Run 20/01/2021
Rep1
	ARP3
	Rep1	F-Actin	G-Actin	F/G
	EV	4997811	18187447	0.274795
	ARP3 wT	8158518	16024589	0.509125
	S418A	8425154	9545589	0.882623
	S418D	23073104	3259912	7.07783
Rep3
	ARP3
		F-Actin	G-Actin	F/G
	EV	10805004	16528238	0.65373
	ARP3 wT	17054539	14955631	1.14034
	S418A	5090225	4051175	1.25648
	S418D	12265468	3253811	3.76957
Rep2
		F-Actin	G-Actin	F/G
	Rep3	1257305	16805066	0.074817
	EV	8281418	22733409	0.364284
	ARP3 wT	15214844	20556551	0.740146
	S418A	22448522	9623894	2.33258
	S418D
