# Supplementary material for: ERK3/MAPK6 dictates CDC42/RAC1 activity and ARP2/3-dependent actin polymerization
Source: eLife. 2023 Apr 14;12:e85167. doi: 10.7554/eLife.85167 (PMC10191626; doi:10.7554/eLife.85167)
Supplement: Figure 6—figure supplement 1—source data 1. [file elife-85167-fig6-figsupp1-data1.zip]

Archive with 11 entries (6 files):
- Figure 6-figure supplement 1-source data 1/
- Figure 6-figure supplement 1-source data 1/.DS_Store
- __MACOSX/
- __MACOSX/Figure 6-figure supplement 1-source data 1/
- __MACOSX/Figure 6-figure supplement 1-source data 1/._.DS_Store
- Figure 6-figure supplement 1-source data 1/Figure 6-figure supplement 1A.pzfx
- __MACOSX/Figure 6-figure supplement 1-source data 1/._Figure 6-figure supplement 1A.pzfx
- Figure 6-figure supplement 1-source data 1/originals/
- Figure 6-figure supplement 1-source data 1/originals/Figure 6-figure supplement 1A.xlsx
- __MACOSX/Figure 6-figure supplement 1-source data 1/originals/
- __MACOSX/Figure 6-figure supplement 1-source data 1/originals/._Figure 6-figure supplement 1A.xlsx
