# Supplementary material for: ERK3/MAPK6 dictates CDC42/RAC1 activity and ARP2/3-dependent actin polymerization
Source: eLife. 2023 Apr 14;12:e85167. doi: 10.7554/eLife.85167 (PMC10191626; doi:10.7554/eLife.85167)
Supplement: Figure 6—figure supplement 1—source data 2. [file elife-85167-fig6-figsupp1-data2.zip]

Archive with 41 entries (24 files):
- Figure 6-figure supplement 1-source data 2/
- Figure 6-figure supplement 1-source data 2/.DS_Store
- __MACOSX/
- __MACOSX/Figure 6-figure supplement 1-source data 2/
- __MACOSX/Figure 6-figure supplement 1-source data 2/._.DS_Store
- Figure 6-figure supplement 1-source data 2/Figure 6-figure supplement 1B-source data.pdf
- __MACOSX/Figure 6-figure supplement 1-source data 2/._Figure 6-figure supplement 1B-source data.pdf
- Figure 6-figure supplement 1-source data 2/Originals/
- Figure 6-figure supplement 1-source data 2/Originals/.DS_Store
- __MACOSX/Figure 6-figure supplement 1-source data 2/Originals/
- __MACOSX/Figure 6-figure supplement 1-source data 2/Originals/._.DS_Store
- Figure 6-figure supplement 1-source data 2/Originals/ERK3/
- Figure 6-figure supplement 1-source data 2/Originals/ERK3/.DS_Store
- __MACOSX/Figure 6-figure supplement 1-source data 2/Originals/ERK3/
- __MACOSX/Figure 6-figure supplement 1-source data 2/Originals/ERK3/._.DS_Store
- Figure 6-figure supplement 1-source data 2/Originals/ERK3/220505 ERK3 reprobed_24 ERK3.tif
- __MACOSX/Figure 6-figure supplement 1-source data 2/Originals/ERK3/._220505 ERK3 reprobed_24 ERK3.tif
- Figure 6-figure supplement 1-source data 2/Originals/ERK3/originals/
- Figure 6-figure supplement 1-source data 2/Originals/ERK3/originals/220505 ERK3 reprobed_24.scn
- __MACOSX/Figure 6-figure supplement 1-source data 2/Originals/ERK3/originals/
- __MACOSX/Figure 6-figure supplement 1-source data 2/Originals/ERK3/originals/._220505 ERK3 reprobed_24.scn
- Figure 6-figure supplement 1-source data 2/Originals/pARP3 (S418)/
- Figure 6-figure supplement 1-source data 2/Originals/pARP3 (S418)/.DS_Store
- __MACOSX/Figure 6-figure supplement 1-source data 2/Originals/pARP3 (S418)/
- __MACOSX/Figure 6-figure supplement 1-source data 2/Originals/pARP3 (S418)/._.DS_Store
- Figure 6-figure supplement 1-source data 2/Originals/pARP3 (S418)/220920 ARP3 S418 2_4.tif
- __MACOSX/Figure 6-figure supplement 1-source data 2/Originals/pARP3 (S418)/._220920 ARP3 S418 2_4.tif
- Figure 6-figure supplement 1-source data 2/Originals/pARP3 (S418)/originals/
- Figure 6-figure supplement 1-source data 2/Originals/pARP3 (S418)/originals/220920 ARP3 S418 2_4.scn
- __MACOSX/Figure 6-figure supplement 1-source data 2/Originals/pARP3 (S418)/originals/
- __MACOSX/Figure 6-figure supplement 1-source data 2/Originals/pARP3 (S418)/originals/._220920 ARP3 S418 2_4.scn
- Figure 6-figure supplement 1-source data 2/Originals/V5/
- Figure 6-figure supplement 1-source data 2/Originals/V5/.DS_Store
- __MACOSX/Figure 6-figure supplement 1-source data 2/Originals/V5/
- __MACOSX/Figure 6-figure supplement 1-source data 2/Originals/V5/._.DS_Store
- Figure 6-figure supplement 1-source data 2/Originals/V5/220505 V5_44.scn
- __MACOSX/Figure 6-figure supplement 1-source data 2/Originals/V5/._220505 V5_44.scn
- Figure 6-figure supplement 1-source data 2/Originals/V5/originals/
- Figure 6-figure supplement 1-source data 2/Originals/V5/originals/220505 V5_44 V5.tif
- __MACOSX/Figure 6-figure supplement 1-source data 2/Originals/V5/originals/
- __MACOSX/Figure 6-figure supplement 1-source data 2/Originals/V5/originals/._220505 V5_44 V5.tif
