# Supplementary material for: ERK3/MAPK6 dictates CDC42/RAC1 activity and ARP2/3-dependent actin polymerization
Source: eLife. 2023 Apr 14;12:e85167. doi: 10.7554/eLife.85167 (PMC10191626; doi:10.7554/eLife.85167)
Supplement: Figure 6—figure supplement 2—source data 1. [file elife-85167-fig6-figsupp2-data1.zip]

Archive with 87 entries (56 files):
- Figure 6-figure supplement 2-source data 1/
- Figure 6-figure supplement 2-source data 1/.DS_Store
- __MACOSX/
- __MACOSX/Figure 6-figure supplement 2-source data 1/
- __MACOSX/Figure 6-figure supplement 2-source data 1/._.DS_Store
- Figure 6-figure supplement 2-source data 1/Figure 6-figure supplement 2A-source data.pdf
- __MACOSX/Figure 6-figure supplement 2-source data 1/._Figure 6-figure supplement 2A-source data.pdf
- Figure 6-figure supplement 2-source data 1/originals/
- Figure 6-figure supplement 2-source data 1/originals/.DS_Store
- __MACOSX/Figure 6-figure supplement 2-source data 1/originals/
- __MACOSX/Figure 6-figure supplement 2-source data 1/originals/._.DS_Store
- Figure 6-figure supplement 2-source data 1/originals/originals/
- Figure 6-figure supplement 2-source data 1/originals/originals/.DS_Store
- __MACOSX/Figure 6-figure supplement 2-source data 1/originals/originals/
- __MACOSX/Figure 6-figure supplement 2-source data 1/originals/originals/._.DS_Store
- Figure 6-figure supplement 2-source data 1/originals/originals/ARP2 Active/
- Figure 6-figure supplement 2-source data 1/originals/originals/ARP2 Active/.DS_Store
- __MACOSX/Figure 6-figure supplement 2-source data 1/originals/originals/ARP2 Active/
- __MACOSX/Figure 6-figure supplement 2-source data 1/originals/originals/ARP2 Active/._.DS_Store
- Figure 6-figure supplement 2-source data 1/originals/originals/ARP2 Active/220426 ARP2_6.scn
- __MACOSX/Figure 6-figure supplement 2-source data 1/originals/originals/ARP2 Active/._220426 ARP2_6.scn
- Figure 6-figure supplement 2-source data 1/originals/originals/ARP2 TCL/
- Figure 6-figure supplement 2-source data 1/originals/originals/ARP2 TCL/.DS_Store
- __MACOSX/Figure 6-figure supplement 2-source data 1/originals/originals/ARP2 TCL/
- __MACOSX/Figure 6-figure supplement 2-source data 1/originals/originals/ARP2 TCL/._.DS_Store
- Figure 6-figure supplement 2-source data 1/originals/originals/ARP2 TCL/220426 ARP2_1.scn
- __MACOSX/Figure 6-figure supplement 2-source data 1/originals/originals/ARP2 TCL/._220426 ARP2_1.scn
- Figure 6-figure supplement 2-source data 1/originals/originals/ARP3 Active/
- Figure 6-figure supplement 2-source data 1/originals/originals/ARP3 Active/.DS_Store
- __MACOSX/Figure 6-figure supplement 2-source data 1/originals/originals/ARP3 Active/
- __MACOSX/Figure 6-figure supplement 2-source data 1/originals/originals/ARP3 Active/._.DS_Store
- Figure 6-figure supplement 2-source data 1/originals/originals/ARP3 Active/220426 ARP3_2.scn
- __MACOSX/Figure 6-figure supplement 2-source data 1/originals/originals/ARP3 Active/._220426 ARP3_2.scn
- Figure 6-figure supplement 2-source data 1/originals/originals/ARP3 TCL/
- Figure 6-figure supplement 2-source data 1/originals/originals/ARP3 TCL/.DS_Store
- __MACOSX/Figure 6-figure supplement 2-source data 1/originals/originals/ARP3 TCL/
- __MACOSX/Figure 6-figure supplement 2-source data 1/originals/originals/ARP3 TCL/._.DS_Store
- Figure 6-figure supplement 2-source data 1/originals/originals/ARP3 TCL/220426 ARP3_1.scn
- __MACOSX/Figure 6-figure supplement 2-source data 1/originals/originals/ARP3 TCL/._220426 ARP3_1.scn
- Figure 6-figure supplement 2-source data 1/originals/originals/Cdc42 Active/
- Figure 6-figure supplement 2-source data 1/originals/originals/Cdc42 Active/.DS_Store
- __MACOSX/Figure 6-figure supplement 2-source data 1/originals/originals/Cdc42 Active/
- __MACOSX/Figure 6-figure supplement 2-source data 1/originals/originals/Cdc42 Active/._.DS_Store
- Figure 6-figure supplement 2-source data 1/originals/originals/Cdc42 Active/220425 Cdc42_46.scn
- __MACOSX/Figure 6-figure supplement 2-source data 1/originals/originals/Cdc42 Active/._220425 Cdc42_46.scn
- Figure 6-figure supplement 2-source data 1/originals/originals/Cdc42 TCL/
- Figure 6-figure supplement 2-source data 1/originals/originals/Cdc42 TCL/.DS_Store
- __MACOSX/Figure 6-figure supplement 2-source data 1/originals/originals/Cdc42 TCL/
- __MACOSX/Figure 6-figure supplement 2-source data 1/originals/originals/Cdc42 TCL/._.DS_Store
- Figure 6-figure supplement 2-source data 1/originals/originals/Cdc42 TCL/220425 Cdc42_02.scn
- __MACOSX/Figure 6-figure supplement 2-source data 1/originals/originals/Cdc42 TCL/._220425 Cdc42_02.scn
- Figure 6-figure supplement 2-source data 1/originals/originals/ERK3 Active/
- Figure 6-figure supplement 2-source data 1/originals/originals/ERK3 Active/.DS_Store
- __MACOSX/Figure 6-figure supplement 2-source data 1/originals/originals/ERK3 Active/
- __MACOSX/Figure 6-figure supplement 2-source data 1/originals/originals/ERK3 Active/._.DS_Store
- Figure 6-figure supplement 2-source data 1/originals/originals/ERK3 Active/220426 ERK3_06.scn
- __MACOSX/Figure 6-figure supplement 2-source data 1/originals/originals/ERK3 Active/._220426 ERK3_06.scn
- Figure 6-figure supplement 2-source data 1/originals/originals/ERK3 TCL/
- Figure 6-figure supplement 2-source data 1/originals/originals/ERK3 TCL/.DS_Store
- __MACOSX/Figure 6-figure supplement 2-source data 1/originals/originals/ERK3 TCL/
- __MACOSX/Figure 6-figure supplement 2-source data 1/originals/originals/ERK3 TCL/._.DS_Store
- Figure 6-figure supplement 2-source data 1/originals/originals/ERK3 TCL/220426 ERK3_02.scn
- __MACOSX/Figure 6-figure supplement 2-source data 1/originals/originals/ERK3 TCL/._220426 ERK3_02.scn
- Figure 6-figure supplement 2-source data 1/originals/originals/Rac1 Active/
- Figure 6-figure supplement 2-source data 1/originals/originals/Rac1 Active/.DS_Store
- __MACOSX/Figure 6-figure supplement 2-source data 1/originals/originals/Rac1 Active/
- __MACOSX/Figure 6-figure supplement 2-source data 1/originals/originals/Rac1 Active/._.DS_Store
- Figure 6-figure supplement 2-source data 1/originals/originals/Rac1 Active/220426 Rac1_23.scn
- __MACOSX/Figure 6-figure supplement 2-source data 1/originals/originals/Rac1 Active/._220426 Rac1_23.scn
- Figure 6-figure supplement 2-source data 1/originals/originals/Rac1 TCL/
- Figure 6-figure supplement 2-source data 1/originals/originals/Rac1 TCL/.DS_Store
- __MACOSX/Figure 6-figure supplement 2-source data 1/originals/originals/Rac1 TCL/
- __MACOSX/Figure 6-figure supplement 2-source data 1/originals/originals/Rac1 TCL/._.DS_Store
- Figure 6-figure supplement 2-source data 1/originals/originals/Rac1 TCL/220426 Rac1_02.scn
- __MACOSX/Figure 6-figure supplement 2-source data 1/originals/originals/Rac1 TCL/._220426 Rac1_02.scn
- Figure 6-figure supplement 2-source data 1/originals/originals/V5 Active/
- Figure 6-figure supplement 2-source data 1/originals/originals/V5 Active/.DS_Store
- __MACOSX/Figure 6-figure supplement 2-source data 1/originals/originals/V5 Active/
- __MACOSX/Figure 6-figure supplement 2-source data 1/originals/originals/V5 Active/._.DS_Store
- Figure 6-figure supplement 2-source data 1/originals/originals/V5 Active/220426 V5 ARP3 418D_07.scn
- __MACOSX/Figure 6-figure supplement 2-source data 1/originals/originals/V5 Active/._220426 V5 ARP3 418D_07.scn
- Figure 6-figure supplement 2-source data 1/originals/originals/V5 TCL/
- Figure 6-figure supplement 2-source data 1/originals/originals/V5 TCL/.DS_Store
- __MACOSX/Figure 6-figure supplement 2-source data 1/originals/originals/V5 TCL/
- __MACOSX/Figure 6-figure supplement 2-source data 1/originals/originals/V5 TCL/._.DS_Store
- Figure 6-figure supplement 2-source data 1/originals/originals/V5 TCL/220426 V5 ARP3 418D_02.scn
- __MACOSX/Figure 6-figure supplement 2-source data 1/originals/originals/V5 TCL/._220426 V5 ARP3 418D_02.scn
