# Supplementary material for: ERK3/MAPK6 dictates CDC42/RAC1 activity and ARP2/3-dependent actin polymerization
Source: eLife. 2023 Apr 14;12:e85167. doi: 10.7554/eLife.85167 (PMC10191626; doi:10.7554/eLife.85167)
Supplement: Figure 7—source data 1. [file elife-85167-fig7-data1.zip]

Archive with 73 entries (40 files):
- Figure 7 -source data 1/
- Figure 7 -source data 1/.DS_Store
- __MACOSX/
- __MACOSX/Figure 7 -source data 1/
- __MACOSX/Figure 7 -source data 1/._.DS_Store
- Figure 7 -source data 1/Figure 7A, 7D and 7E-source data.pdf
- __MACOSX/Figure 7 -source data 1/._Figure 7A, 7D and 7E-source data.pdf
- Figure 7 -source data 1/Figure 7A-source data/
- Figure 7 -source data 1/Figure 7A-source data/.DS_Store
- __MACOSX/Figure 7 -source data 1/Figure 7A-source data/
- __MACOSX/Figure 7 -source data 1/Figure 7A-source data/._.DS_Store
- Figure 7 -source data 1/Figure 7A-source data/Originals/
- Figure 7 -source data 1/Figure 7A-source data/Originals/.DS_Store
- __MACOSX/Figure 7 -source data 1/Figure 7A-source data/Originals/
- __MACOSX/Figure 7 -source data 1/Figure 7A-source data/Originals/._.DS_Store
- Figure 7 -source data 1/Figure 7A-source data/Originals/Actin/
- Figure 7 -source data 1/Figure 7A-source data/Originals/Actin/Chemidoc Touch Images 2019-03-18_14.10.10/
- Figure 7 -source data 1/Figure 7A-source data/Originals/Actin/Chemidoc Touch Images 2019-03-18_14.10.10/.DS_Store
- __MACOSX/Figure 7 -source data 1/Figure 7A-source data/Originals/Actin/
- __MACOSX/Figure 7 -source data 1/Figure 7A-source data/Originals/Actin/Chemidoc Touch Images 2019-03-18_14.10.10/
- __MACOSX/Figure 7 -source data 1/Figure 7A-source data/Originals/Actin/Chemidoc Touch Images 2019-03-18_14.10.10/._.DS_Store
- Figure 7 -source data 1/Figure 7A-source data/Originals/Actin/Chemidoc Touch Images 2019-03-18_14.10.10/190318 actin_2.scn
- __MACOSX/Figure 7 -source data 1/Figure 7A-source data/Originals/Actin/Chemidoc Touch Images 2019-03-18_14.10.10/._190318 actin_2.scn
- Figure 7 -source data 1/Figure 7A-source data/Originals/ERK3/
- Figure 7 -source data 1/Figure 7A-source data/Originals/ERK3/Chemidoc Touch Images 2019-03-13_13.15.55/
- Figure 7 -source data 1/Figure 7A-source data/Originals/ERK3/Chemidoc Touch Images 2019-03-13_13.15.55/.DS_Store
- __MACOSX/Figure 7 -source data 1/Figure 7A-source data/Originals/ERK3/
- __MACOSX/Figure 7 -source data 1/Figure 7A-source data/Originals/ERK3/Chemidoc Touch Images 2019-03-13_13.15.55/
- __MACOSX/Figure 7 -source data 1/Figure 7A-source data/Originals/ERK3/Chemidoc Touch Images 2019-03-13_13.15.55/._.DS_Store
- Figure 7 -source data 1/Figure 7A-source data/Originals/ERK3/Chemidoc Touch Images 2019-03-13_13.15.55/190313_02.scn
- __MACOSX/Figure 7 -source data 1/Figure 7A-source data/Originals/ERK3/Chemidoc Touch Images 2019-03-13_13.15.55/._190313_02.scn
- Figure 7 -source data 1/Figure 7A-source data/Originals/V5/
- Figure 7 -source data 1/Figure 7A-source data/Originals/V5/.DS_Store
- __MACOSX/Figure 7 -source data 1/Figure 7A-source data/Originals/V5/
- __MACOSX/Figure 7 -source data 1/Figure 7A-source data/Originals/V5/._.DS_Store
- Figure 7 -source data 1/Figure 7A-source data/Originals/V5/Chemidoc Touch Images 2019-03-11_10.21.34/
- Figure 7 -source data 1/Figure 7A-source data/Originals/V5/Chemidoc Touch Images 2019-03-11_10.21.34/.DS_Store
- __MACOSX/Figure 7 -source data 1/Figure 7A-source data/Originals/V5/Chemidoc Touch Images 2019-03-11_10.21.34/
- __MACOSX/Figure 7 -source data 1/Figure 7A-source data/Originals/V5/Chemidoc Touch Images 2019-03-11_10.21.34/._.DS_Store
- Figure 7 -source data 1/Figure 7A-source data/Originals/V5/Chemidoc Touch Images 2019-03-11_10.21.34/190311_06.scn
- __MACOSX/Figure 7 -source data 1/Figure 7A-source data/Originals/V5/Chemidoc Touch Images 2019-03-11_10.21.34/._190311_06.scn
- Figure 7 -source data 1/Figure 7D-source data/
- Figure 7 -source data 1/Figure 7D-source data/.DS_Store
- __MACOSX/Figure 7 -source data 1/Figure 7D-source data/
- __MACOSX/Figure 7 -source data 1/Figure 7D-source data/._.DS_Store
- Figure 7 -source data 1/Figure 7D-source data/originals/
- Figure 7 -source data 1/Figure 7D-source data/originals/.DS_Store
- __MACOSX/Figure 7 -source data 1/Figure 7D-source data/originals/
- __MACOSX/Figure 7 -source data 1/Figure 7D-source data/originals/._.DS_Store
- Figure 7 -source data 1/Figure 7D-source data/originals/F:G actin/
- Figure 7 -source data 1/Figure 7D-source data/originals/F:G actin/ F:G Actin Chemidoc Touch Images 2020-08-21_11.03.55/
- Figure 7 -source data 1/Figure 7D-source data/originals/F:G actin/ F:G Actin Chemidoc Touch Images 2020-08-21_11.03.55/.DS_Store
- __MACOSX/Figure 7 -source data 1/Figure 7D-source data/originals/F:G actin/
- __MACOSX/Figure 7 -source data 1/Figure 7D-source data/originals/F:G actin/ F:G Actin Chemidoc Touch Images 2020-08-21_11.03.55/
- __MACOSX/Figure 7 -source data 1/Figure 7D-source data/originals/F:G actin/ F:G Actin Chemidoc Touch Images 2020-08-21_11.03.55/._.DS_Store
- Figure 7 -source data 1/Figure 7D-source data/originals/F:G actin/ F:G Actin Chemidoc Touch Images 2020-08-21_11.03.55/200821 F G actin_13.scn
- __MACOSX/Figure 7 -source data 1/Figure 7D-source data/originals/F:G actin/ F:G Actin Chemidoc Touch Images 2020-08-21_11.03.55/._200821 F G actin_13.scn
- Figure 7 -source data 1/Figure 7E-source data/
- Figure 7 -source data 1/Figure 7E-source data/.DS_Store
- __MACOSX/Figure 7 -source data 1/Figure 7E-source data/
- __MACOSX/Figure 7 -source data 1/Figure 7E-source data/._.DS_Store
- Figure 7 -source data 1/Figure 7E-source data/Figure 7-figure supplement 1A-source data.pdf
- __MACOSX/Figure 7 -source data 1/Figure 7E-source data/._Figure 7-figure supplement 1A-source data.pdf
- Figure 7 -source data 1/Figure 7E-source data/originals/
- Figure 7 -source data 1/Figure 7E-source data/originals/.DS_Store
- __MACOSX/Figure 7 -source data 1/Figure 7E-source data/originals/
- __MACOSX/Figure 7 -source data 1/Figure 7E-source data/originals/._.DS_Store
- Figure 7 -source data 1/Figure 7E-source data/originals/V5 Chemidoc Touch Images 2021-02-25_11.31.21/
- Figure 7 -source data 1/Figure 7E-source data/originals/V5 Chemidoc Touch Images 2021-02-25_11.31.21/.DS_Store
- __MACOSX/Figure 7 -source data 1/Figure 7E-source data/originals/V5 Chemidoc Touch Images 2021-02-25_11.31.21/
- __MACOSX/Figure 7 -source data 1/Figure 7E-source data/originals/V5 Chemidoc Touch Images 2021-02-25_11.31.21/._.DS_Store
- Figure 7 -source data 1/Figure 7E-source data/originals/V5 Chemidoc Touch Images 2021-02-25_11.31.21/210225 V5_05.scn
- __MACOSX/Figure 7 -source data 1/Figure 7E-source data/originals/V5 Chemidoc Touch Images 2021-02-25_11.31.21/._210225 V5_05.scn
