# Supplementary material for: ERK3/MAPK6 dictates CDC42/RAC1 activity and ARP2/3-dependent actin polymerization
Source: eLife. 2023 Apr 14;12:e85167. doi: 10.7554/eLife.85167 (PMC10191626; doi:10.7554/eLife.85167)
Supplement: Figure 7—source data 2. [file elife-85167-fig7-data2.zip › Figure 7-source data 2/Figure 7C-source data.xlsx]

## Sheet: Sheet1
Run 4/9/20
Rep1
	F	G	F/G
shC EV	5552790	14490347	0.383206
sh3 EV	2115355	13680740	0.154623
WT	12178347	14553761	0.836783
KD	19737569	11517660	1.71368
Run 19/08/20
Rep2
	F	G	F/G
shC EV	8459175	13943581	0.606672
sh3 EV	5480841	14641953	0.374324
WT	22895175	20682652	1.10697
KD	25299418	25963811	0.974411
Run 21/01/21
Rep3
	F	G	F/G
shC EV	21742095	16051447	1.35453
sh3 EV	3299104	8334125	0.395855
WT	9587347	10513175	0.911936
KD	9087790	9570974	0.949516
