# Supplementary material for: ERK3/MAPK6 dictates CDC42/RAC1 activity and ARP2/3-dependent actin polymerization
Source: eLife. 2023 Apr 14;12:e85167. doi: 10.7554/eLife.85167 (PMC10191626; doi:10.7554/eLife.85167)
Supplement: Figure 7—source data 3. [file elife-85167-fig7-data3.zip]

Archive with 7 entries (4 files):
- Figure 7-source data 3/
- Figure 7-source data 3/Figure 7E-7I-source data.xlsx
- __MACOSX/
- __MACOSX/Figure 7-source data 3/
- __MACOSX/Figure 7-source data 3/._Figure 7E-7I-source data.xlsx
- Figure 7-source data 3/Figure 7E-7Isource data.pzfx
- __MACOSX/Figure 7-source data 3/._Figure 7E-7Isource data.pzfx
