# Supplementary material for: ERK3/MAPK6 dictates CDC42/RAC1 activity and ARP2/3-dependent actin polymerization
Source: eLife. 2023 Apr 14;12:e85167. doi: 10.7554/eLife.85167 (PMC10191626; doi:10.7554/eLife.85167)
Supplement: Figure 7—figure supplement 1—source data 1. [file elife-85167-fig7-figsupp1-data1.zip]

Archive with 7 entries (4 files):
- Figure 7-figure supplement 1-source data/
- Figure 7-figure supplement 1-source data/Figure 7-figure supplement 1B-source data.pzf
- __MACOSX/
- __MACOSX/Figure 7-figure supplement 1-source data/
- __MACOSX/Figure 7-figure supplement 1-source data/._Figure 7-figure supplement 1B-source data.pzf
- Figure 7-figure supplement 1-source data/Figure 7-figure supplement 1B-source data.xlsx
- __MACOSX/Figure 7-figure supplement 1-source data/._Figure 7-figure supplement 1B-source data.xlsx
