# Supplementary material for: ERK3/MAPK6 dictates CDC42/RAC1 activity and ARP2/3-dependent actin polymerization
Source: eLife. 2023 Apr 14;12:e85167. doi: 10.7554/eLife.85167 (PMC10191626; doi:10.7554/eLife.85167)
Supplement: Figure 7—figure supplement 1—source data 2. [file elife-85167-fig7-figsupp1-data2.zip]

Archive with 17 entries (10 files):
- Figure 7-figure supplement 1-source data 1/
- Figure 7-figure supplement 1-source data 1/.DS_Store
- __MACOSX/
- __MACOSX/Figure 7-figure supplement 1-source data 1/
- __MACOSX/Figure 7-figure supplement 1-source data 1/._.DS_Store
- Figure 7-figure supplement 1-source data 1/Figure 7-figure supplement 1A-source data.pdf
- __MACOSX/Figure 7-figure supplement 1-source data 1/._Figure 7-figure supplement 1A-source data.pdf
- Figure 7-figure supplement 1-source data 1/originals/
- Figure 7-figure supplement 1-source data 1/originals/.DS_Store
- __MACOSX/Figure 7-figure supplement 1-source data 1/originals/
- __MACOSX/Figure 7-figure supplement 1-source data 1/originals/._.DS_Store
- Figure 7-figure supplement 1-source data 1/originals/V5 Chemidoc Touch Images 2021-02-25_11.31.21/
- Figure 7-figure supplement 1-source data 1/originals/V5 Chemidoc Touch Images 2021-02-25_11.31.21/.DS_Store
- __MACOSX/Figure 7-figure supplement 1-source data 1/originals/V5 Chemidoc Touch Images 2021-02-25_11.31.21/
- __MACOSX/Figure 7-figure supplement 1-source data 1/originals/V5 Chemidoc Touch Images 2021-02-25_11.31.21/._.DS_Store
- Figure 7-figure supplement 1-source data 1/originals/V5 Chemidoc Touch Images 2021-02-25_11.31.21/210225 V5_05.scn
- __MACOSX/Figure 7-figure supplement 1-source data 1/originals/V5 Chemidoc Touch Images 2021-02-25_11.31.21/._210225 V5_05.scn
